# Supplementary material for: Direct and indirect effects of multiplex genome editing of F5H and FAD2 in oil crop camelina
Source: Plant Biotechnol J. 2025 Jan 27;23(5):1399–412. doi: 10.1111/pbi.14593 (PMC12018816; doi:10.1111/pbi.14593)
Supplement: Supplementary file 4 — Appendix S1. Linux scripts to detect somatic and fixed CRISPR/Cas9‐induced mutations. [file PBI-23-1399-s004.zip]

Archive with 14 entries (10 files):
- Script-MiSeq-Data/Allele-Frequencies-of-Mutations/
- Script-MiSeq-Data/Allele-Frequencies-of-Mutations/vcf_mut_AF_201808017.py
- Script-MiSeq-Data/Variant-Calling/
- Script-MiSeq-Data/Variant-Calling/bbmap-gatk.sh
- Script-MiSeq-Data/Variant-Calling/F5H-FAD2-RefSeq-for-Variant-Calling/
- Script-MiSeq-Data/Variant-Calling/F5H-FAD2-RefSeq-for-Variant-Calling/F5HFAD2.dict
- Script-MiSeq-Data/Variant-Calling/F5H-FAD2-RefSeq-for-Variant-Calling/F5HFAD2.fa
- Script-MiSeq-Data/Variant-Calling/F5H-FAD2-RefSeq-for-Variant-Calling/F5HFAD2.fa.fai
- Script-MiSeq-Data/Variant-Calling/Variant-Calling-with-Barcodes/
- Script-MiSeq-Data/Variant-Calling/Variant-Calling-with-Barcodes/barcode_split.sh
- Script-MiSeq-Data/Variant-Calling/Variant-Calling-with-Barcodes/bbmap-gatk_bc_splits2.sh
- Script-MiSeq-Data/Variant-Calling/Variant-Calling-with-Barcodes/bcf-call_Mutect2.sh
- Script-MiSeq-Data/Variant-Calling/Variant-Calling-with-Barcodes/bc-split2_AF.sh
- Script-MiSeq-Data/Variant-Calling/Variant-Calling-with-Barcodes/vcf_mut_summary_1out.py
