# Supplementary material for: Direct and indirect effects of multiplex genome editing of F5H and FAD2 in oil crop camelina
Source: Plant Biotechnol J. 2025 Jan 27;23(5):1399–412. doi: 10.1111/pbi.14593 (PMC12018816; doi:10.1111/pbi.14593)
Supplement: Supplementary file 4 — Appendix S1. Linux scripts to detect somatic and fixed CRISPR/Cas9‐induced mutations. [file PBI-23-1399-s004.zip › Script-MiSeq-Data/Allele-Frequencies-of-Mutations/vcf_mut_AF_201808017.py]

#!/usr/bin/env python2
# -*- coding: utf-8 -*-
"""
Created on Tue Dec 18 16:01:13 2018

@author: envanloo
"""

from __future__ import print_function
import os
import vcf

filedir='/run/media/envanloo/Robert_van_Loo_20171121SSD/CRISPR-mutant-screen-Miseq_20181210/barcode_splits/bbmout/mut-vcf' 
dirout=filedir+"/summary_OK"
if not os.path.exists(dirout):
    os.makedirs(dirout)

fileout=dirout+"/vcfmut.summ"

FileO=open(fileout,'w')

print ("GTBC loc1 pos1 maxindel1 maxAF1 sumAF1 pos2 maxindel2 maxAF2 sumAF2 \
loc2 pos1 maxindel1 maxAF1 sumAF1 pos2 maxindel2 maxAF2 sumAF2 \
loc3 pos1 maxindel1 maxAF1 sumAF1 pos2 maxindel2 maxAF2 sumAF2 \
loc4 pos1 maxindel1 maxAF1 sumAF1 pos2 maxindel2 maxAF2 sumAF2 \
loc5 pos1 maxindel1 maxAF1 sumAF1 pos2 maxindel2 maxAF2 sumAF2 \
loc6 pos1 maxindel1 maxAF1 sumAF1 pos2 maxindel2 maxAF2 sumAF2", \
        file=FileO)

j=0

locus_lst= ["F5H-Chr10", "CsF5H_gDNA_Chr11", "CsF5H_gDNA_Chr12", "FAD2-1", "FAD2-2", "FAD2-3","last"]

for f in sorted(os.listdir(filedir)):
    if (f=='summary'): break
    j=j+1
    if (j>2000): break
    filename=filedir+"/"+f
    BClong=f.split("_")[2]
    BC=BClong.split(".")[0]
    GT=f.split("_")[0]
    GTBC=GT+"_"+BC
    GTname=GT
 
    print (GTBC)

    Fileh=open(filename,'r')
    vcf_reader = vcf.Reader(Fileh)
    print(GTBC,end=" ",file=FileO)
    indel=[]

#initialize best maxAF, sumAF for first time
    
    maxindel1=0
    best_maxAF1=0
    best_sumAF1=0
    maxindel2=0
    best_maxAF2=0
    best_sumAF2=0
    locus=""
    pos1=0
    pos2=0
    
# locus order to print:
# F5H-10, F5H-11, F5H-12, FAD2-1, FAD2-2, FAD2-3    
# if no mutant for a locus print 0s as results

    locus_index=0
# start reading the records for one vcf-file
    for record in vcf_reader:

# this should read a record, decide whether it is an indel 
# and decide whether it is the "best"  indel related to a potential CRISPR
# event

# strategy:
# check the position and whether it is an indel; if not continue to next record
# if indel, put this locus/pos as "best", store the AF of the ALT allele with highest freq, 
# and store the sum ALT AF (sum ALT AF minus AF of best two is frequency of somatic mutations)
# continue to next record
# if same locus, and if indel, check AF of best ALT allele; if AF2 > AF_best, change "best"  > "second
# if not same locus, and if indel, make it "best" for new locus
# repeat above until last record
        
# output: for each locus/position: locus, position,         
# possible situations: 
#        1 position with heterozygous or homozygous mutant allele
#        or multiple positions with mutant alleles (even with 50 or 100 %)
#        These can be either "linked"  into one haplotype or belong to two haplotypes (at most)

        locus6_reached=False
#        print("record.CHROM just before while:",record.CHROM)

# check locus and print 0s if not next in line...        
        while (record.CHROM!=locus_lst[locus_index]) :
# Only print once for each locus per sample, also when no mutants found
# Header is: GTBC, 6 * (locus, pos1, AF1, sumAF1, pos2, AF2, sumAF2)
            print (locus_lst[locus_index], pos1, maxindel1, best_maxAF1, best_sumAF1,pos2,maxindel2, best_maxAF2,best_sumAF2,end=" ", file=FileO)
            print (record.CHROM,locus_lst[locus_index], pos1, maxindel1, best_maxAF1, best_sumAF1,pos2,maxindel2, best_maxAF2,best_sumAF2)
#            print(locus_index)
#            ans=raw_input("pause:")
            maxindel1=0
            maxindel2=0
            best_maxAF1=0
            best_sumAF1=0
            best_maxAF2=0
            best_sumAF2=0
            pos1=0
            pos2=0
            locus_index += 1
            print(locus_index)
# this script handles the CRISPR in camelina, so only the six loci in the locus_list
            if (locus_index == 6): 
                print("locus_index just before break:",locus_index)
                locus_index=0
                locus6_reached=True
                break 
        if locus6_reached: break                        
        n_ALT=len(record.ALT)
        for i in range(0,n_ALT):
           indel.append(len(record.ALT[i])-len(record.REF))

        maxdel=min(indel)
        maxdel=min(maxdel,0)
        maxin=max(indel)
        maxin=max(maxin,0)
        maxindel=max(abs(maxdel),abs(maxin))
        if (maxindel==-maxdel): 
            printmaxindel=maxdel
        else: 
            printmaxindel=maxin

        if (maxindel>1): indeltest=1
        else: indeltest=0
        
        
# resets the indel length list
        del indel[:]
   
        if (n_ALT==1): 
             maxAF_ALT=record.genotype(GTname)['AF']
             AF_REF=1-maxAF_ALT
        else:
             maxAF_ALT=max(record.genotype(GTname)['AF'])
             AF_REF=record.genotype(GTname)['AF'][0]
        if (n_ALT==1): sumAF = record.genotype(GTname)['AF']
        else:sumAF=sum(record.genotype(GTname)['AF'])

        locus=record.CHROM

# continue to next record in VCF file when at pos 1435 in FAD2-3 (this has a wild type 3 nt insert compared to NCBI seq of FAD2-3)
        if (locus==locus_lst[5]) & (record.POS==1435): continue


        if (maxAF_ALT>best_maxAF1) & (indeltest==1): 
            best_maxAF2=best_maxAF1
            best_sumAF2=best_sumAF1
            maxindel2=maxindel1
            pos2=pos1
            best_maxAF1=maxAF_ALT
            best_sumAF1=sumAF
            maxindel1=printmaxindel
            pos1=record.POS
        else:
            if (maxAF_ALT>best_maxAF2)  & (indeltest==1):
                best_maxAF2=maxAF_ALT
                best_sumAF2=sumAF
                pos2=record.POS
                maxindel2=printmaxindel

# only needed when at end FAD2-3 has not yet been printed as it was the last locus in the vcf file
# maybe scripted somewhat nicer ....
# is needed, because in some files (unassigned barcodes) some F5H and FAD2 reads occur while then also other loci occur (> FAD2-3)
            
    if (record.CHROM==locus_lst[5]):
      print (record.CHROM, pos1, maxindel1, best_maxAF1, best_sumAF1,pos2,maxindel2, best_maxAF2,best_sumAF2,end=" ", file=FileO)
      print ("at end of file", record.CHROM, locus_lst[locus_index], pos1, maxindel1, best_maxAF1, best_sumAF1,pos2,maxindel2, best_maxAF2,best_sumAF2)
#      print("end of file locus index",locus_index)
      maxindel1=0
      maxindel2=0
      best_maxAF1=0
      best_sumAF1=0
      best_maxAF2=0
      best_sumAF2=0
      pos1=0
      pos2=0
    
    print(file=FileO)
    Fileh.close()
    # end of for loop through all mut.vcf files
FileO.close()    
