# Supplementary material for: Direct and indirect effects of multiplex genome editing of F5H and FAD2 in oil crop camelina
Source: Plant Biotechnol J. 2025 Jan 27;23(5):1399–412. doi: 10.1111/pbi.14593 (PMC12018816; doi:10.1111/pbi.14593)
Supplement: Supplementary file 4 — Appendix S1. Linux scripts to detect somatic and fixed CRISPR/Cas9‐induced mutations. [file PBI-23-1399-s004.zip › Script-MiSeq-Data/Variant-Calling/bbmap-gatk.sh]

#!/bin/bash
##$ -q stat.short
##$ -cwd


picard=/home/envanloo/bin/picard.jar
bbmap=/home/envanloo/bin/bbmap/bbmap.sh

cd /home/envanloo/Camelina/CRISPR-mutant-screen-Miseq-20180817/bwa-gatk-test

for dirname in `ls -d ../run*`
do
  echo $dirname
  
dir=$dirname
R1_name=`ls $dir/*R1*.fastq.gz`

#../run0238_plateA-B-8/run0238_plateA-B-8_S20_L001_R1_001.nophix.fastq.gz

fn=${R1_name%_R1*}
fn1=${fn}_R1_001.nophix.fastq
fn2=${fn}_R2_001.nophix.fastq
ref=../A_ref_seqs/F5HFAD2.fa
RGSM=${fn#*plate}
RGSM=${RGSM%/run*}

fnout=$fn-bbmap
echo $fnout
echo $fn.indel.output

if [ -f "$fnout.mut.vcf" ];
then
   echo "File $fnout.mut.vcf exist. Analysis already finished. Skipping now. If you want to rerun, remove the output files first"
else
   echo "Start analyzing $fn"

gzip --keep -d ${fn1}.gz
gzip --keep -d ${fn2}.gz

# samtools faidx $ref
# java -jar $picard CreateSequenceDictionary R=$ref O= ${ref%.fa}.dict

$bbmap ref=$ref
##### unil her only once!
##### starting from here make loop for all samples

$bbmap -qtrim=t untrim=t qtrim=15 ref=$ref in=$fn1 in2=$fn2 out=$fnout.bam indelhist=$fnout.indelhist mhist=$fnout.mhist

# qtrim=f                 Quality-trim ends before mapping.  Options are: 
#                         'f' (false), 'l' (left), 'r' (right), and 'lr' (both).
# untrim=f                Undo trimming after mapping.  Untrimmed bases will be 
#                         soft-clipped in cigar strings.
# trimq=6                 Trim regions with average quality below this 
#                         (phred algorithm).

gatkl SortSam -I test.bam -O test.gatk.sorted.bam -SO coordinate

java -jar $picard AddOrReplaceReadGroups \
      I=$fnout.sorted.bam \
      O=$fnout.sorted-RG.bam \
      RGID=4 \
      RGLB=lib1 \
      RGPL=illumina \
      RGPU=unit1 \
      RGSM=$RGSM

samtools index $fnout.sorted-RG.bam
# maybe change to gatk BuildBamIndex -I $fnout.sorted-RG.bam

gatk HaplotypeCaller --max-reads-per-alignment-start 0 --sample-ploidy 8 --max-assembly-region-size 600 --indel-size-to-eliminate-in-ref-model 600 -I $fnout.sorted-RG.bam -O $fnout.gatk.vcf -R $ref 
#--assembly-region-padding 300

fnmutout=$fnout.mut
gatk8 Mutect2 -I $fnout.sorted-RG.bam -R $ref -tumor $RGSM -output $fnmutout.vcf --max-alternate-alleles 20 --sample-ploidy 8 \
  --max-reads-per-alignment-start 0 --max-assembly-region-size 600 --min-assembly-region-size 250 --bam-output $fnmutout.bam --max-population-af 1.0 
#Note that -tumor should get the Sample Name (RGSM) equal to that in the BAM file (see previous java -jar $picard, where the RGSM is added to the BAM file
# -A VariantType to get indel as a tag: DOES NOT WORK IN GATK4
# -G you can get many annotations, but there is a bug: no variants put out for longer deletions
# --enable-all-annotations DOES NOT WORK

grep -v ^# $fnmutout.vcf | awk -F'[,|\t]'  -v env_fn="$fn" '{if ((length($4) != length($5)) || (length($4) != length($6))) print env_fn, $1,$2,$3,$4,$5,$6, length($4),length($5)}'  > $fn.indel.out

# if then in shell
test=`grep . $fn.indel.out -c`
if [ $test -ge 1 ]; then      echo "$test $RGSM" >> result.txt; fi

rm $fn1
rm $fn2
rm $fnout.sorted.bam
rm $fnout.bam

fi

done

# write path to sample of all samples with number of indels >= 1 (so including the insertion of 3 nt in FAD2-3);  check whether this is OK for crambe samples
wc -l ../*/*.indel.out | grep -P ' 1 ' > result-1.out
# write path to sample of all samples with number of indels >= 2 (so excluding the FAD2-3 3 nt insertion in our camelina line; should be the "real"  mutants)
wc -l ../*/*.indel.out | grep -v -P ' 1 |total' > result-gt-1.out
