# Supplementary material for: Direct and indirect effects of multiplex genome editing of F5H and FAD2 in oil crop camelina
Source: Plant Biotechnol J. 2025 Jan 27;23(5):1399–412. doi: 10.1111/pbi.14593 (PMC12018816; doi:10.1111/pbi.14593)
Supplement: Supplementary file 4 — Appendix S1. Linux scripts to detect somatic and fixed CRISPR/Cas9‐induced mutations. [file PBI-23-1399-s004.zip › Script-MiSeq-Data/Variant-Calling/F5H-FAD2-RefSeq-for-Variant-Calling/F5HFAD2.dict]

@HD	VN:1.5
@SQ	SN:F5H-Chr10	LN:1937	M5:3be222e3b09145f5aa19d8568ad5a66c	UR:file:/home/envanloo/Camelina/CRISPR-mutant-screen-Miseq-20180817/bwa-gatk-test/../A_ref_seqs/F5HFAD2.fa
@SQ	SN:CsF5H_gDNA_Chr11	LN:1921	M5:51d7bff26d2aa83ad747aec0a9155264	UR:file:/home/envanloo/Camelina/CRISPR-mutant-screen-Miseq-20180817/bwa-gatk-test/../A_ref_seqs/F5HFAD2.fa
@SQ	SN:CsF5H_gDNA_Chr12	LN:2281	M5:04a48995c10912a636949600b7410b97	UR:file:/home/envanloo/Camelina/CRISPR-mutant-screen-Miseq-20180817/bwa-gatk-test/../A_ref_seqs/F5HFAD2.fa
@SQ	SN:FAD2-1	LN:2768	M5:aa69294ed3280d5ad3701469b1270481	UR:file:/home/envanloo/Camelina/CRISPR-mutant-screen-Miseq-20180817/bwa-gatk-test/../A_ref_seqs/F5HFAD2.fa
@SQ	SN:FAD2-2	LN:2588	M5:38bbfba6a9857fde2f4350ef9ad5112f	UR:file:/home/envanloo/Camelina/CRISPR-mutant-screen-Miseq-20180817/bwa-gatk-test/../A_ref_seqs/F5HFAD2.fa
@SQ	SN:FAD2-3	LN:2755	M5:967817ad4a63e52dde73bec907272625	UR:file:/home/envanloo/Camelina/CRISPR-mutant-screen-Miseq-20180817/bwa-gatk-test/../A_ref_seqs/F5HFAD2.fa
