# Supplementary material for: Direct and indirect effects of multiplex genome editing of F5H and FAD2 in oil crop camelina
Source: Plant Biotechnol J. 2025 Jan 27;23(5):1399–412. doi: 10.1111/pbi.14593 (PMC12018816; doi:10.1111/pbi.14593)
Supplement: Supplementary file 4 — Appendix S1. Linux scripts to detect somatic and fixed CRISPR/Cas9‐induced mutations. [file PBI-23-1399-s004.zip › Script-MiSeq-Data/Variant-Calling/F5H-FAD2-RefSeq-for-Variant-Calling/F5HFAD2.fa]

>F5H-Chr10
ATGGAGTCTGCCTTATCACAAACACTAAGCAAAGTATCAGATCCCACGACGGCTTTTCTC
ATCGTCGTCACTCTTTTCATATTCATCGGTCTCATCATACAACGACGAAGGCCTCCGTTT
CCTCCCGGTCCACGAGGTTGGCCCATCATAGGCAATATGTTTATGATGGACCAACTCACC
CACCGTGGTTTAGCCAATCTAGCTAAAAAATACGGCGGCTTGTGCCATCTCCGCATGGGA
TTCCTTCATATGTACGCCGTGTCATCACCGGACGTGGCTCGACAAGTCCTTCAAGTCCAG
GATAGCGTATTCTCGAACCGGCCTGCAACTATAGCTATAAGCTATTTGACTTACGACCGA
GCGGACATGGCTTTTGCTCACTACGGACCGTTTTGGAGACAGATGAGAAAAGTGTGTGTC
ATGAAGGTGTTTAGCCGTAAACGAGCTGAGTCATGGGCTTCCGTTCGAGATGAAGTGGAC
AAAATGGTCCGGTCGGTCTCTTGTAACGTTGGTAAGCTAGCTCGCATATTTACTCTTGTT
ACGTGCGGTCATGTATATATATATATATAACGTAAAAAACTCAATTTGTTTTTGTTTGTT
ATGTATTTTAACATCTAGCCAAAAAAAAATTGTAGGTAATTCAATAAACGTCGGGGAGCA
AATTTTCGCGCTGACCCGCAATATAACTTACCGGGCAGCGTTCGGGTCAGCTTGCGAAAA
TGGACAAGACGAGTTCATAAGAATCTTGCAAGAATTCTCTAAGCTTTTTGGAGCCTTCAA
CGTAGCAGATTTCATACCTTATTTCGGGTGGATTGATCCGCAAGGGATAAACAAGAGGCT
GGTGAAGGCCCGTAACGACCTAGACGGATTTATTGACGATATTATCGATGAACATATGAA
AAAGAAAGAGAATCAAAACACTGTGGATGATGGAGATGTTGTTGATACCGATATGGTTGA
TGATCTTCTTGCCTTCTACAGCGAAGAGGCCAAATTAGTGAGCGAGGCAACGGATCTTCA
GAATTCCATCAAACTTACCCGTGACAATATCAAAGCAATTATCATGGTAATTATATTTCA
AAACGCACTTACAATCATGATTCTTAATGTGTTACGTAATAATAATACTTATCCATTAAC
CAGTTATTTTCTTTAAAGTACCTTTTTCTATATTAGGAAAGCAATTTTGCTAATTTACAA
GTAGACAAAAAAATGAGAAATCAGTGAAGAGGCAAAAATTGAAGAGAGAGAAATAAATAT
AAGGGAATATAGTTACAAAATATTTAAATTGATTTTATTTGATTTGATTTTAATAGGACG
TTATGTTTGGAGGAACGGAAACGGTAGCGTCGGCGATAGAGTGGGCCTTAACGGAGTTAT
TACGGAGCCCGGAGGATCTGAAACGGGTCCAACAAGAACTCGCGGAAGTTGTCGGACTTG
ACCGGCGAGTTGAAGAAACAGACATCGAAAAGTTGACTTTTCTCAAGTGCACACTCAAAG
AAACCCTAAGGATGCACCCACCGATCCCACTCCTCCTCCACGAAACCGCGGAGGACACTA
GTATCGACGGTTTCTTCGTTCCCAAGAAATCTCGTGTGATGATCAACGCGTTTGCGATTG
GACGCGACCCGAAATCTTGGGTTGATCCGGAGACGTTTAGACCGTCGCGGTTTTTGGAAG
CGGGCGTACCGGATTTCAAGGGGAGTAATTTCGAGTTTATACCGTTCGGGTCGGGTCGTA
GATCGTGCCCGGGTATGCAACTAGGGTTATACGCGCTTGAGTTAGCCGTGGCTCATATAT
TACATTGCTTCACGTGGAAATTACCTGATGGGATGAAACCAAGTGAGCTTGACATGAATG
ATGTGTTCGGTCTCACTGCTCCTAAAGCCACGCGTCTTTTCGCTGTGCCGACCACGCGCC
TTATATGTGCTCTTTAA
>CsF5H_gDNA_Chr11
ATGGAGTCTTCCTTATCACAAACACTAAGCAAAATATCAGATCCCACGACGGCTCTTCTC
ATCGTCGTCACTCTTTTCATTTTCATCGGCCTCATCACACAACGACGAAGGCCTCCGTAT
CCTCCCGGTCCACGAGGTTGGCCCATCATAGGCAATATGTTTATGATGGACCAACTCACT
CACCGTGGTTTAGCCAATCTAGCTAAAAAATACGGCGGCTTGTGCCATCTCCGCATGGGA
TTCCTTCATATGTACGCCGTGTCATCACCGGACGTGGCTCGACAAGTCCTTCAAGTCCAG
GATAGCGTATTCTCGAACCGGCCTGCAACTATAGCTATAAGCTATTTGACTTACGACCGA
GCGGACATGGCTTTCGCTCACTACGGACCGTTTTGGAGACAGATGAGAAAAGTGTGTGTC
ATGAAGGTGTTTAGCCGCAAACGAGCTGAGTCATGGGCTTCCGTCCGAGATGAAGTGGAC
AAAATGGTCCGGTCGGTCTCTTGCAACGTTGGTAAGCTAGCTCGCATATTCACTCTTGTT
ATGTGCGGGCACGTATATATATAAAGTAAAAAACTTAATTTGTTTTTGTTTGATATGTAT
TTTAACATCTAGCCAAAAAATATTGTAGGTAATTCAATAAACGTCGGGGAGCAAATTTTC
GCGCTGACCCGCAATATAACTTACCGGGCAGCGTTCGGGTCAGCTTGCGAAAATGGACAA
GACGAGTTCATAAGAATCTTGCAAGAATTCTCTAAGCTTTTTGGAGCCTTCAACGTAGCA
GATTTCATACCTTATTTCGGGTGGATTGATCCGCAAGGGATAAACAAGAGGCTGGTGAAG
GCCCGTAACGACCTAGACGGATTTATTGACGATATTATCGATGAACATATGAAAAAGAAA
GAGAATCAAAACACTGTGGATGATGGAGATGTTGTTGATAGCGATATGGTTGATGATCTT
CTTGCCTTCTACAGCGAAGAGGCCAAATTAGTGAGTGAGGCAACAGATCTTCAGAATTCC
ATCAAACTTACACGTGACAATATCAAAGCTATTATCATGGTAATTATATTTCAAAACGCA
CTACTTACAATCATGATTCTTAATGGGTTACGTAATAATAATACTTATCCATTAACCGGT
TATTTTCTTTTAATTATCTTTTTCTATATTAGGAAGGCAATTTTTCTAATTTACAAGTAG
ACAAAAAAATGAGAATAAATTAATATAAATATAAGGGAATATAGTTACAAAAGATTTGAA
TTCTAATGTGAATTGATTTTATTTGATTTGATTTTAATAGGACGTTATGTTTGGAGGAAC
GGAAACTGTAGCGTCGGCGATAGAGTGGGCCTTAACGGAGTTATTACGGAGTCCGGAGGA
TCTGAAACGGGTCCAACAAGAACTCGCGGAGGTAGTCGGACTTGACCGGCGAGTTGAAGA
AACAGACATCGAGAAGTTGACTTTTCTCAAGTGCACACTCAAAGAAACCCTAAGGATGCA
CCCACCGATCCCACTCCTCCTCCACGAAACCGCGGAGGACACTAGTATCGACGGTTTCTT
CGTTCCCAAGAAATCTCGTGTGATGATCAACGCGTTTGCGATTGGACGTGACCCGAAATC
TTGGGTTGATCCGGAGACGTTTAGACCGTCGCGGTTTTTGGAAGCGGGCGTACCGGATTT
CAAGGGGAGTAATTTCGAGTTTATACCGTTCGGGTCGGGTCGTAGATCGTGCCCGGGTAT
GCAACTAGGGTTATACGCGCTTGAGTTAGCCGTGGCTCATATATTACATTGCTTCACCTG
GAAATTACCTGATGGGATGAAACCAAGTGAGCTTGACATGAATGATGTGTTCGGTCTCAC
GGCTCCTAAAGCCACGCGTCTTTTCGCTGTGCCGACCACGCGCCTTATATGTGCTCTTTA
A
>CsF5H_gDNA_Chr12
ATGGAGTCTTCCTTATCACAAACACTAAGCAAAGTATCAGATCCCACGACGGCTCTTCTC
ATCGTCGTCACTCTTTTCATATTCATCGGCCTCATCACACGACGACGAAGGCCTCCGTAT
CCTCCCGGTCCACGGGGTTGGCCCATCATAGGCAATATGTTTATGATGGACCAACTCACT
CACCGTGGTTTAGCCAATCTAGCTAAAAAATACGGCGGCTTGTGCCATCTCCGCATGGGA
TTCCTTCATATGTACGCCGTGTCATCACCGGACGTGGCTCGACAAGTCCTTCAAGTACAG
GATAGCGTATTCTCGAACCGGCCTGCAACTATAGCTATAAGCTATTTGACTTACGACCGA
GCGGACATGGCTTTCGCTCACTACGGACCGTTTTGGAGACAGATGAGAAAAGTGTGTGTC
ATGAAGGTGTTTAGCCGCAAACGAGCTGAGTCATGGGCTTCAGTTCGAGATGAAGTGGAC
AAAATGGTCCGGTCGGTCTCTTGTAACGTTGGTAAGCTAGCTCGCATATTAACTCTTGTT
ATGTGCGGTCATGTATATAAAGTAAAAACTCAATTTGTTTTTGTTTGTTATGTATTTTAA
CATCGAACCAAAAAAATTGTAGGTAACTCTATAAACGTCGGGGAGCAAATTTTCGCGCTG
ACCCGCAATATAACTTACCGGGCAGCGTTCGGTTCAGCTTGCGAAAAAGGACAAGACGAG
TTCATAAGAATCTTGCAAGAATTCTCTAAGCTTTTTGGAGCCTTCAACGTAGCAGATTTC
ATACCTTATTTCGGGTGGATTGATCCGCAAGGGATAAACAAGAGGCTGGTGAAGGCCCGT
AACGACCTAGACGGATTTATTGACGATATTATCGATGAACATATGAAAAAGAAAGAGAAT
CAAAACACTGTGGATGATGGAGATGTTGTTGATACCGATATGGTCGATGATCTTCTTGCC
TTCTACAGCGAAGAGGCCAAATTAGTGAGTGAGGCAACGGATCTTCAGAATTCCATCAAA
CTTACCCGTGACAATATCAAAGCTATTATCATGGTAATTATATTTCAAAACGCATTACTT
ACCATCATGATTCTTAATGCGTTACGTAATACTAATACTTATCCATTAACCCGTTATTTT
CTTTGAAGTACCTTTTTCTATATTGGGAAGGCAATTTTTCTGTTTTACAAGTAGACAAAA
AAATGACAAATCAGTGAAGAGGCAAAAAGTTATAAAATATTTGAATTCTAATGTGAATTG
ATTTTATTTGATTTGATTTTAATAGGACGTTATGTTTGGAGGAACGGAAACGGTAGCGTC
GGCGATAGAGTGGGCCTTAACGGAGTTATTACGGAGCCCGGAGGATCTGAAACGTGTCCA
ACAAGAACTCGCGGAAGTAGTCGGACTTGACCGGCGAGTTGAAGAAACAGACATCGAAAA
GTTGACTTATCTCAAGTGCACACTCAAAGAAACCCTAAGGATGCACCCACCGATCCCACT
CCTCCTCCACGAAACGGCAGAGGACACTAGTATCGACGGTTTCTTCGTACCCAAGAAATC
TCGTGTGATGATCAACGCGTTTGCGATTGGACGCGACCCGACATCTTGGGTTGATCCGGA
AACGTTTAGACCGTCGANTTATTTGATTTGATTTTAATAGGACGTTATGTTTGGAGGAAC
GGAAACGGTAGCGTCGGCGATAGAGTGGGCCTTAACGGAGTTATTACGGAGCCCGGAGGA
TCTGAAACGGGTCCAACAAGAACTCGCGGAAGTTGTCGGACTTGACCGGCGAGTTGAAGA
AACAGACATCGAAAAGTTGACTTTTCTCAAGTGCACACTCAAAGAAACCCTAAGGATGCA
CCCACCGATCCCACTCCTCCTCCACGAAACCGCGGAGGACACTAGTATCGACGGTTTCTT
CGTTCCCAAGAAATCTCGTGTGATGATCAACGCGTTTGCGATTGGACGCGACCCGAAATC
TTGGGTTGATCCGGAGACGTTTAGACCGTCGCGGTTTTTGGAAGCGGGCGTACCGGATTT
CAAGGGGAGTAATTTCGAGTTTATACCGTTCGGGTCGGGTCGTAGATCGTGCCCGGGTAT
GCAACTAGGGTTATACGCGCTTGAGTTAGCCGTGGCTCATATATTACATTGCTTCACGTG
GAAATTACCTGATGGGATGAAACCTAGTGAGCTTGACATGAATGATGTGTTCGGTCTCAC
GGCTCCTAAAGCCACGCGTCTTTTCGCTGTGCCGACCACGCGCCTTATATGTGCTCTTTA
A
>FAD2-1
GAGAGAGAGAAGGAGCCACCACACATACACCAATTCCTTAAAACAAAAAAGAGAGAGAGAGAGAGAGAGG
TTCTTATCTGCGGAGGACCTTCTTCCTCGTAGGGGGTTTCTTCTTCTTCATCGTTATTAACGAACCATCG
TTAAGTCAAATCTCCCCCCCCCCCTACGTCAGCTCCAGGTCCGTCCTTCTCATTTCCGATTTCGATTCTT
TAACGTATCGTCTGGTCTGTTCTGTGTTTTTATTTTTTTCTTTCTTTCTCCCGCACTATCTCATTTTCGA
TTTTTTTTTAATAAAAAAAAAACCGATTTCGTGATATAGATCTGGCTTATATGTCTTGCATTCAACCTTA
GATCTGGTCTCGATGCTCTGTTTTGTTTTTTTTTTTTTGTTGAGAAATCTGATGTTGTTACAATGAGTTC
TTATTCATATAATGATTACTAGTGCCTTGGGTCATCCATGATAACGATATGTTATACTATGATTTTTATT
TTATTTTTCTTTTGTCAAAAATGAAGTGCTGCTTTGACCCATTCTCTTTAGATATTTTTATTTTTTTATT
TTTGTTGGGTTGGTAGAATAGTGAGAATCACCATAAAATTCTCTTATCAGTTTCACGTCCTGGCTTTTTT
TCTTGTTTTTGTTTTTTTTTAAAGATCTGTAATATATTCAGTTTTCCCTATTTTTGTTTTTGTAAAATTT
GCTTTGAATTGCCGTGTTGAATCTCTCTTATGGATTTGACCTATGCCTACCGAGGTCTTATGGATTGATG
ATATGACTTTTTAAATAAAGTTGGAATTAGGGTAATTCAGGATCAGATGCGTAGTAGATTCAGATGCAAA
TAATGAGTTGCATGACTTGAAAATATTATAGATCCGTAAAGACATATTTAAATATCTGACATATGATGTC
GGCAAATTTCGGTGGTTTATACATCACTCAAAACTTAAAACTGTTTCTTTTGGACTTGTTTGGCAACTTG
GTGGTATTCAAGAGGATTTGTGATTTTGATTGATCCATTTACTTTCTCTATTGTTTTTTCTTTTGGGGTC
TACTTGTTGGTATTCATAAGAGAACTTTGTGATCTTGATTAAATTTAATTACAAGAAACTGATGATGATA
TCCACAATAAAGAGATTGTGACCTGTCGTATTGAATATCTTATTAGTGGTAGTAGTCGTGTTCTCAACGT
CAATGGGTTTCTTTCTTTGGTTTCTTACTTTACGCCGCTTCTCTGCTCTTTTTATTCCTTTTGGTCCACG
CACTTTCCTTTTGTGGCAATCCCTTTCACAACCTAATCTTCAATTTGGATCATTTCTCTGAATAATAATA
ACAACTAGTTTGTTGATTTGATCACTATCACTCGTTTTCTAGTCCATGCAAAATTTGTCAATTCCTTTAT
TCCTTTGATTTTTTTGCAGAAACATGGGTGCAGGTGGAAGAATGCCGGTTCCTTCTTCTTCTTCCAAGAA
ATCAGAAACCGATGCCATAAAGCGTGTGCCTTGCGAGAAACCGCCGTTCACACTGGGAGAATTGAAGAAA
GCGATCCCACCGCAGTGTTTCAAACGCTCTATCCCTCGCTCTTTCTCCTACCTTATCACTGACATCATTG
TTGCCTCCTGCTTCTACTACGTCGCCACCAATTACTTCTCTCTCCTCCCTCAGCCTCTCTCTTACTTGGC
TTGGCCCCTCTATTGGGCTTGTCAAGGCTGTGTCCTAACCGGTGTCTGGGTCATAGCCCACGAATGCGGT
CACCACGCATTCAGCGACTACCAATGGCTTGATGACACAGTTGGTCTTATCTTCCATTCCTTCCTTCTCG
TCCCTTACTTCTCCTGGAAGTACAGTCATCGCCGTCACCATTCCAACACAGGATCTCTCGAAAGAGATGA
AGTATTTGTCCCAAAGCAGAAGTCCGCTATCAAGTGGTATGGCAAATACCTCAACAACCCTGCTGGACGC
ATCATGATGTTAACCGTCCAGTTTGTCCTCGGGTGGCCCTTGTACTTGGCCTTTAACGTCTCGGGCAGAC
CATACGATGGGTTCGCTTGCCATTTCTTCCCCAACGCTCCCATCTACAACGACCGTGAACGCCTCCAGAT
ATATCTCTCTGATGCCGGTATTCTAGCAGTCTGTTTTGGGCTTTACCGTTACGCCGCTGCACAAGGATTG
GCCTCGATGATCTGCCTCTACGGAGTACCACTTCTGATAGTAAACGCGTTCCTCGTCTTGATCACTTACT
TGCAGCACACTCATCCTGCGTTGCCTCACTACGATTCATCCGAGTGGGATTGGCTTAGGGGAGCTTTGGC
TACCGTAGACAGAGACTATGGAATCTTGAACAAGGTGTTCCACAACATCACGGACACACATGTGGCTCAT
CATCTGTTTTCGACAATGCCGCATTATAATGCGATGGAAGCTACAAAGGCGATAAAGCCAATACTCGGTG
ACTATTACCAGTTCGACGGAACACCATGGTATGTGGCCATGTATAGGGAGGCAAAGGAGTGTATCTATGT
AGAACCGGACAGGGAAGGTGACAAGAAAGGTGTGTACTGGTACAACAATAAGTTATGAGGATGATGATGG
TGAAAGAACACTGAAGAAATTGTCGAACTTTCTCTAGTCTGGTTCTCTTTTGTTTAAGAAGTTATGTTTT
GTTTCAATAATTTCAATGTCCATTTTGTTGTGTTATGACATTTTGGCAAATTATGTGATGTGGGAAGTTA
GTGTTTAAATGTTTTGTGTCTAAAAAAAAAAAAAAAAA
>FAD2-2
GAGAGAGAGGTTCTTATCTGCGGAGGAGCTTCTTCCTCGTAGGGGGTTTCTTCTTCTTCATCGTTTTTAA
CGAACCATCGTTAAGTCAAATCTCCCCCCCCCCCCTACGTCAGCTCCAGGTCCGTCCTTCTCATTTCCGA
TTTCGATTCATTTACGTCTCGTCTGGTCTGTTCTGTGTTTTTTTTTTCTTTTTCTTTCTCCCGCACTATC
TCATTTCCGATGTTTTTTTAAATAAAAACCGATTTCATTATATAGATCTGGCTTATATGTCTTGCATTCA
ACCTTAGATCTGGTCTCGATGCTCTGTTTTTTTCTTTAGTTGAGAAATCTGATGTTGTTACAATGAGTTC
TTATTCATATAATGATTACTAGTGCCTTGGGTCATCCATGAAAACGATATGTTAATGCTATGATTTTTTT
TATTTGGTTTCTTTGTCAAAAATGAAGTGCTGCTTTGACCCATTCTTCTTTAGATATTTTTATTTTATTT
TTGTTGGGTTGGTAGAATAGTGAGAATCACCATAAAATTCTCTTATCAGTTTCACGTCCCTGGTTTTTTT
TATTTTTTATTTATTTAAAGATCTGTAATATATTCAGTTTTCCCTAATTTTGTTTGTGTAAAATTTGCTT
TGAATTGCCGTGTTGAATCTCTTATGGATTTGACCTATGCCTACCGGGTCTTAAGATTGATGATAAAACT
TTTTAAATAGACAAAAAAAAAAGTTTCACTGATTGATTCTCATAAACTTTACAATGAAGTTGGAATTAGG
GTAATTCAGGATCAGATGCGTAGTAGATTCAGATGCAAAATAATGAGTTGCATGACTTGTTAATATTATA
GATCCATAAAGACATATTTAAATATCTGACATATGATGTCGGCAAAATTCGGTGGTATATAGTATACATC
ACTTAGAAACTGTTTCCTTTGGACTTGTTTGCCAACTTGGTTGTATTCAGGAGGATTTGTGATTTTGATT
GATCCATTTACTTTCTCTATTGTTTTTTCTTTTTCTTTTGGGGTCTACTTGGTGGTATTCATAAGAGAAC
TTTTGTTTTTGATTGAATTTAATTACAAGAAACTGATGATGATAACCACAATAAAGAGATTGTGACCTGT
CGTATTGAAATCTTATTAGTAGTAGCAGTCGTGTTCTCAACGTCAATGGGTTTCCTTTCTTTGGTTTCTT
ACTTTACGCCGCTTCTCTGCTCTTTTTGTTCGTTTTGGTCCACGCACTTTCCTTTTTTGTGGCAATCCCT
TTCACAACCTCATCTCTGAATAATAATAATTATTACTAGTTTGTTGATTTGATCATTACCACCTCGTTTT
CTAGTGCATGCAAAATTTGTCAATTAGTGTGATAAACAAACAATTCCTTTCTTGGGTTTCAGCTTTTTGA
TTTTTCTTTGCTCTATGTTTCTTTTGCAGAATCATGGGTGCAGGTGGAAGAATGCCAGTTCCTTCTTCTT
CTTCCAAGAAATCTGAAACCGATGCCATAAAGCGTGTGCCCTGCGAGAAACCACCGTTCACGCTGGGAGA
TCTGAAGAAAGCAATCCCACCGCAGTGTTTCAAACGCTCTATCCCTCGCTCTTTCTCCTACCTTATCACT
GACATCATTATTGCCTCCTGCTTCTACTACGTCGCCACCAATTACTTTTCTCTCCTCCCTCAGCCTCTCT
CTTACTTGGCTTGGCCCCTCTATTGGGCTTGTCAAGGCTGTGTCCTAACCGGTGTCTGGGTCATAGCCCA
CGAATGCGGTCACCACGCATTCAGCGACTACCAGTGGCTCGATGACACAGTCGGTCTTATCTTCCATTCC
TTCCTTCTCGTCCCTTACTTCTCCTGGAAGTACAGTCATCGCCGTCACCATTCCAACACAGGATCCCTCG
AAAGAGATGAAGTATTTGTCCCAAAGCAGAAGTCCGCTATCAAGTGGTATGGCAAATACCTCAACAACCC
TGCTGGACGCATCATGATGTTGACCGTCCAGTTTGTCCTCGGGTGGCCCTTGTACTTGGCCTTTAACGTC
TCCGGCAGACCATACGACGGGTTCGCTTGCCATTTCTTCCCCAACGCTCCCATCTACAACGACCGTGAAC
GCCTCCAGATATATCTCTCTGATGCCGGTATTCTAGCAGTCTGTTTTGGGCTTTACCGTTACGCCGCTGC
ACAAGGATTGGCCTCGATGATCTGCCTCTACGGAGTACCACTTCTGATAGTGAACGCGTTCCTCGTCTTG
ATCACTTACTTGCAGCACACTCATCCTGCGTTGCCTCACTACGATTCATCCGAGTGGGATTGGCTTAGGG
GAGCTTTGGCTACCGTAGACAGAGACTATGGAATCTTGAATAAGGTGTTCCACAACATCACGGACACACA
TGTGGCTCATCATCTGTTCTCGACAATGCCGCATTATAATGCGATGGAAGCTACAAAGGCGATAAAGCCA
ATACTCGGTGACTATTACCAGTTCGACGGAACACCATGGTATGTGGCCATGTATAGGGAGGCAAAGGAGT
GTATCTATGTAGAACCGGACAGGGAAGGTGACAAGAAAGGTGTGTACTGGTACAACAATAAGTTATGA
>FAD2-3
GAGAGAGAGGTTCTTATCTGCGGAGGAGCTTCTTCCTCGTAGGGGGTTTCTTCTTCTTCATCGTTATTAA
CGAACCATCGTTGAGTCAAATCTCCCAACCCCCTACGTCAGCTCCAGGTCCGTCCCTTCTCATTTCATAT
TCCGATTCATTTACGTCTCGTCTGATCTGTTCTTTGTTTTTATTTTTTTTTTCTTTCTCCCGCACTATCT
CATTTTCGATTCTTTTTTTTTTTAGAACCGATTTGATGATATAGATCTGGCTTATATGTCTTGCATTCAA
CCTTAGATCTGGTCTCGATGCTCTGTTTTTTCTTTAGTTGAGAAATCTGATGTTGTTGTTACAATGAGTT
CTTATTCATAATAATGATTACTAGTGCCTTGGGTCATCCATGAAAACGATATGTTGTTATACTATGATTT
TTTATTTGTCAAAAATGAAGTGCTGCTTTGACCCATTCTCTTTAGATATTTTTTTTATTATTTTTGTTGG
GTTGGTAGAATAGTGAGAATCACCATAAAATTCTCTTATCAGTTTCACGTCCTGTTTTTTTTTCAAAAAG
ATCCGTAATATATTCAGTTTTTTTTTATTTGTGTGTAAAATTTGCTTTGTATTGCCGTGTTGAATCTCTT
ATGGATTTGACCTATGCCTACCGGGTCTTATGGATTGATGATATAACTTTTTAAACAGACAAAATAAGTT
TCACTGAATGATTCTCATAAACTATACAATAAAGTTGGAATTAGGGTAATTCAGGATCAGATGCGTAGAT
TCAGATGCAAATAATGAGTTGCATGACATTTTATTATTATAGATCCGTAACCGTAAAGACATATTATGTT
CTGTTTTAAATATCTGATATATGATGTCGGCAAATTTCGGTGGTTTATACATCACTTAAAAACTGTTTCC
TTTGGACTTGTTTGCCAACTTGGTGCTATTCAGGAGGATTTCTGATTTTGATTGATCCATTTACTTTCTC
TATTGTTTTTTTTTCTGGGGGTCTACTTGTTGGTATTCATAAAAGAATTTTTGATCTTGATTGAATTTAA
TTACAAGAAACTGCTGATGATAACCACAATAAAGAGATTGTGACCTGTCGTATTGAAATCTTATTAGTAG
TAGTAGTCGTGTTCTCAACGTCAATGGGTTTTTCTTTCTTTGGTTTCTTACTTTACGCCGCTTCTCTGCT
CTTTTTATTCCTTTTGGTCCACGCTCTCTCCTTTTGTGGCAATCCCTCTCACAACCTCATCTCTGAATAA
CAATAATAATTACTAGTTTGTTGATTTCATCATTACCACTCGTTTTCTAGTGCATGCAAAATTTGTCAAT
TAGTGATTAACAAAAGATTCTTTTCTTGAGTTTCAGCTTTTTGATTTTTCTTTGCTCTATGTTTCTTTTG
CAGAAACATGGGTGCAGGTGGAAGAATGCCAGTTCCTTCTTCTTCTTCCAAGAAATCTGAAACCGATGCC
ATAAAGCGTGTGCCCTGCGAGAAACCGCCGTTCACGCTTGGAGAACTGAAGAAAGCAATCCCCCCGCAGT
GTTTCAAACGCTCTATCCCTCGCTCTTTCTCCTACCTTATCACTGACATCATTGTTGCCTCCTGCTTCTA
CTACGTCGCCACCAATTACTTCTCTCTCCTCCCTCAGCCTCTCTCTTACTTGGCTTGGCCTCTCTACTGG
GCCTGTCAAGGCTGTGTCCTAACCGGTGTCTGGGTCATAGCTCACGAATGCGGTCACCACGCATTCAGCG
ACTACCAATGGCTTGATGACACAGTTGGTCTTATCTTCCATTCCTTCCTTCTCGTCCCTTACTTCTCCTG
GAAGTACAGTCATCGTCGTCACCATTCCAACACAGGATCTCTCGAAAGAGATGAAGTATTTGTCCCAAAG
CAGAAATCAGCTATCAAGTGGTATGGCAAATACCTCAACAACCCTCCTGGACGCATCATGATGTTAACCG
TCCAGTTTGTCCTCGGGTGGCCCTTGTACTTGGCCTTTAACGTCTCGGGCAGACCGTACGACGGGTTCGC
TTGCCATTTCTTCCCCAACGCTCCCATCTACAACGACCGCGAACGCCTCCAGATATATCTCTCTGATGCC
GGTATCCTAGCAGTCTGTTTTGGGCTTTACCGTTACGTTGCTGCACAAGGAATGGCCTCGATGATCTGCC
TCTACGGAGTACCGCTTCTGATAGTGAACGCGTTCCTCGTCTTGATCACTTACTTGCAGCACACTCATCC
TGCGTTGCCTCACTACGATTCATCCGAGTGGGATTGGCTTAGGGGAGCTTTGGCTACCGTTGACAGAGAC
TATGGAATCTTGAACAAGGTGTTCCACAACATCACGGACACACATGTGGCTCATCATCTGTTCTCGACAA
TGCCACATTATAATGCGATGGAAGCTACAAAGGCGATAAAGCCAATACTCGGTGACTACTACCAGTTCGA
CGGAACACCGTGGTATGTGGCGATGTATAGGGAGGCAAAGGAGTGTATCTATGTAGAACCGGACAGAGAA
GGTGACAAGAAAGGTGTGTACTGGTACAACAATAAGTTATGAGGATGATGATGGTGAAAGAACACTGAAG
AAATTGTCGAACTTTCTCTAGTCTGGTTCTCTTTTGTTTAAGAAGTTATGTTTTGTTTCAATAATTTCAA
TGTCCATTTTGTTGTGTTATGACATTTTGGCAAATTATGTGATGTGGGAAGTTAGTGTTTAAATGTTTTG
TGTCTAAAAAAAAAAAAAAAAAAAA
