# Supplementary material for: Direct and indirect effects of multiplex genome editing of F5H and FAD2 in oil crop camelina
Source: Plant Biotechnol J. 2025 Jan 27;23(5):1399–412. doi: 10.1111/pbi.14593 (PMC12018816; doi:10.1111/pbi.14593)
Supplement: Supplementary file 4 — Appendix S1. Linux scripts to detect somatic and fixed CRISPR/Cas9‐induced mutations. [file PBI-23-1399-s004.zip › Script-MiSeq-Data/Variant-Calling/F5H-FAD2-RefSeq-for-Variant-Calling/F5HFAD2.fa.fai]

F5H-Chr10	1937	12	60	62
CsF5H_gDNA_Chr11	1921	2034	60	62
CsF5H_gDNA_Chr12	2281	4040	60	62
FAD2-1	2768	6408	70	72
FAD2-2	2588	9265	70	72
FAD2-3	2755	11936	70	72
