# Supplementary material for: Direct and indirect effects of multiplex genome editing of F5H and FAD2 in oil crop camelina
Source: Plant Biotechnol J. 2025 Jan 27;23(5):1399–412. doi: 10.1111/pbi.14593 (PMC12018816; doi:10.1111/pbi.14593)
Supplement: Supplementary file 4 — Appendix S1. Linux scripts to detect somatic and fixed CRISPR/Cas9‐induced mutations. [file PBI-23-1399-s004.zip › Script-MiSeq-Data/Variant-Calling/Variant-Calling-with-Barcodes/barcode_split.sh]

#!/bin/bash
##$ -q stat.short
##$ -cwd

cd /run/media/envanloo/Robert_van_Loo_20171121SSD/CRISPR-mutant-screen-Miseq_20181210/bbmap-gatk


bcout_dir=/run/media/envanloo/Robert_van_Loo_20171121SSD/CRISPR-mutant-screen-Miseq_20181210/barcode_splits

if [ -d $bcout_dir ];
then
   echo "directory $bcout_dir already exists, no new directory made" 
else
   mkdir $bcout_dir
fi
   
for dirname in `ls -d ../run*`
#for testing use a single directory like:
#for dirname in `ls -d ../run0240_plateA-A-1`

do
  
dir=$dirname
R1_name=`ls $dir/*R1*.fastq.gz`

# example filename: ../run0238_plateA-B-8/run0238_plateA-B-8_S20_L001_R1_001.nophix.fastq.gz

fn=${R1_name%_R1*}
fn1=${fn}_R1_001.nophix.fastq.gz
fn2=${fn}_R2_001.nophix.fastq.gz

l1=$R1_name
l2=${l1#*e}
l3=${l2##*/}
l4=${l2%/$l3}
l5=${l4//-/}
l6=${l5:0:1}
echo "barcode $l5"
#echo "first letter $l6"

#Plates starting with A have first 4 barcodes, and with B last 4 barcodes; both contain non-barcoded which go to unassigned

bctags=../A_ref_seqs/barcode_tags$l6.fa
#echo "bctags file $bctags"

flexbar -r $fn1 -p $fn2 -b $bctags -bu -t ${bcout_dir}/$l5

done
