# Supplementary material for: Direct and indirect effects of multiplex genome editing of F5H and FAD2 in oil crop camelina
Source: Plant Biotechnol J. 2025 Jan 27;23(5):1399–412. doi: 10.1111/pbi.14593 (PMC12018816; doi:10.1111/pbi.14593)
Supplement: Supplementary file 4 — Appendix S1. Linux scripts to detect somatic and fixed CRISPR/Cas9‐induced mutations. [file PBI-23-1399-s004.zip › Script-MiSeq-Data/Variant-Calling/Variant-Calling-with-Barcodes/bcf-call_Mutect2.sh]

#!/bin/bash
##$ -q stat.short
##$ -cwd


picard=/home/envanloo/bin/picard.jar

fn=../run0238_plateB-H-12/run0238_plateB-H-12_S192_L001
fn1=${fn}_R1_001.nophix.fastq
fn2=${fn}_R2_001.nophix.fastq
ref=../A_ref_seqs/F5HFAD2.fa

# gzip --keep -d ${fn1}.gz
# gzip --keep -d ${fn2}.gz
# 
# 
# ### if indexes already made (better: check if output already exist and output the ls -l of the files
# samtools faidx $ref
# bwa index -p ${ref%.fa} $ref
# 
# #rm ${ref%.fa}.dict
# java -jar $picard CreateSequenceDictionary R=$ref O= ${ref%.fa}.dict
# 
# bwa aln
# -e 300: max gap extension 300; -O 5 max gap open; -o 4 penalty for gap open 4 instead of 6
# bwa aln -e 300 -O 5 -o 4 ${ref%.fa} $fn1 > $fn1.sai 
# bwa aln -e 300 -O 5 -o 4 ${ref%.fa} $fn2 > $fn2.sai 
# 
# bwa aln  ${ref%.fa} $fn1 > $fn1.sai 
# bwa aln  ${ref%.fa} $fn2 > $fn2.sai 
# bwa sampe -a 600 ${ref%.fa} $fn1.sai $fn2.sai $fn1 $fn2 -f $fn.sam
# 
# samtools view -b $fn.sam > $fn.bam
# samtools sort --reference $ref $fn.bam -o $fn.sorted.bam
# 
# bcftools mpileup -d 10000 -x $fn.sorted.bam -o $fn.bcf -O b --fasta-ref $ref
# # bcftools mpileup instead of samtools mpileup
# 
# bcftools call -m -A -v $fn.bcf -o $fn.bcf.called
# # -A = keep all ALTs -m multi-allelic -v only variants
# 
# java -jar $picard AddOrReplaceReadGroups \
#       I=$fn.sorted.bam \
#       O=$fn.sorted-RG.bam \
#       RGID=4 \
#       RGLB=lib1 \
#       RGPL=illumina \
#       RGPU=unit1 \
#       RGSM=$fn
# 
# samtools index $fn.sorted-RG.bam
# 
# gatk8 HaplotypeCaller --sample-ploidy 10 --assembly-region-padding 300 --max-assembly-region-size 500 --indel-size-to-eliminate-in-ref-model 300 -I $fn.sorted-RG.bam -O $fn.vcf -R $ref --assembly-region-out test_assembly-out.igv

# rm ${gn1%.gz}
# rm ${gn2%.gz} 

fnmutout=${fn#*/}
fnmutout=${fnmutout#*/}

gatk8 Mutect2 -I $fn.sorted-RG.bam -R $ref -tumor $fn  -output $fnmutout.vcf --max-alternate-alleles 20 --max-reads-per-alignment-start 500
