# Supplementary material for: Direct and indirect effects of multiplex genome editing of F5H and FAD2 in oil crop camelina
Source: Plant Biotechnol J. 2025 Jan 27;23(5):1399–412. doi: 10.1111/pbi.14593 (PMC12018816; doi:10.1111/pbi.14593)
Supplement: Supplementary file 4 — Appendix S1. Linux scripts to detect somatic and fixed CRISPR/Cas9‐induced mutations. [file PBI-23-1399-s004.zip › Script-MiSeq-Data/Variant-Calling/Variant-Calling-with-Barcodes/bc-split2_AF.sh]

#!/bin/bash
##$ -q stat.short
##$ -cwd


picard=/home/envanloo/bin/picard.jar
bbmap=/home/envanloo/bin/bbmap/bbmap.sh

cd /run/media/envanloo/Robert_van_Loo_20171121SSD/CRISPR-mutant-screen-Miseq_20181210/bbmap-gatk

# runs on barcode splitted files split with Flexbar
dir=/run/media/envanloo/Robert_van_Loo_20171121SSD/CRISPR-mutant-screen-Miseq_20181210/barcode_splits

bbmout_dir=${dir}/bbmout_HS

if [ -d $bbmout_dir ];
then
   echo "directory $bbmout_dir already exists, no new directory made" 
else
   mkdir $bbmout_dir
fi

Flist=/run/media/envanloo/Robert_van_Loo_20171121SSD/CRISPR-mutant-screen-Miseq_20181210/bbmap-gatk/HS.list

while read F ; do

ls $dir/$F
smp=$dir/$F

#example samplename: /run/media/envanloo/Robert_van_Loo_20171121SSD/CRISPR-mutant-screen-Miseq_20181210/barcode_splits/AA1_barcode_BC1_1.fastq

fn=$smp
fn1=$fn
fn2=${smp%_1.fastq}_2.fastq
ref=../A_ref_seqs/CsCaHs.fasta
RGSM=${smp##*splits/}
RGSM=${RGSM%%_1*}

fnout=${smp%_1.fastq}
fnout=${fnout##*/}
fnout=$bbmout_dir/$fnout

echo "RGSM $RGSM"
echo "fnout$fnout"

if [ -f "$fnout.mut.summary" ];
then
   echo "File $fnout.mut.summary exist. Analysis already finished. Skipping now. If you want to rerun, remove the output files first"
else
   echo "Start analyzing $fnout.mut.vcf"
   python af.py $fnout.mut.vcf
fi

done < $Flist
