# Supplementary material for: Direct and indirect effects of multiplex genome editing of F5H and FAD2 in oil crop camelina
Source: Plant Biotechnol J. 2025 Jan 27;23(5):1399–412. doi: 10.1111/pbi.14593 (PMC12018816; doi:10.1111/pbi.14593)
Supplement: Supplementary file 5 — Dataset S2. Table S2.1 with the assessment of germline mutant allele count and somatic mutation frequencies, including the full details on the type of mutations in Table 2. Table and Figure S2.2. FA content of T2 leaves (FA) content. Dataset_S3.xlsx: FA content, sinapine content and lignin composition. [file PBI-23-1399-s003.xlsx]

## Sheet: Table_S2.1_details_31_T2
																								Type of germline mutations:
Table S1: Details on number of alleles mutated and inherited in the germline and total mutated allele frquency; type of germline mutations found																								Class	Zygosity of mutation(s) or wild type			Examples of coding of mutant sequence variants:
Including phenotype information also found in Table 2 in main text																								HOM	homozygous mutant			HOM 1I@189		Homozygous 1 nt insert at nt position 189 in the cds sequence
Data used for Table 2 and Figure 5																								BI	biallelic fully mutant (mutant1/mutant2)			BI 1I@1563/19D@1659		Biallelic mutation with 1 nt insertion at position 1563 in allele 1 and 19 nt deletion at position 1659 in allele 2
																								HET	mutant/wild type			HET 1I@189/wt		allele 1: 1 nt insert at nt position 189 / allele 2: wild type
	Number of alleles mutated and inherited in the germline									Frequency of germline			Total mutated allele frquency per locus			Total mutated allele frquency per locus					Total mut AF in 3 loci together per gene group			WT	wild type/wild type
										mutations in three genes						FAD2-2	FAD2-3	FAD2-1						F5HA			F5HB			F5C			FAD2A			FAD2B			FAD2C				T2/T3 phenotypes
#T2 plant	F5H-A	F5H-B	F5H-C	FAD2-A	FAD2-B	FAD2-C	Total allele count F5H	Total allele count FAD2		F5H	FAD2		F5H-A	F5H-B	F5H-C	FAD2-A	FAD2-B	FAD2-C			3 F5H	3 FAD2		Zygosity	Mutation		Zygosity	Mutation		Zygosity	Mutation		Zygosity	Mutation		Zygosity	Mutation		Zygosity	Mutation		#T2 plant	Growth T2 plant	C18:1 T2 leaf (% FAME)	C18:1 T3 seeds (% FAME)	C20:1 T3 seeds (% FAME)	PUFA T3 seeds (% FAME)	Sinapine T3 seeds (g/kg) seed	Lignin S/(H+G+S) ratio T2 stems (%)
1	-	-	-	2	2	1	-	5		-	0.833333		-	-	-	1	1	1			-	1											BI	37D@1633/(3D@1631+5D@1120)		BI	70D@1537/1I@1537		HET	37D@1623/wt		1	Dwarf	22.9236	52.293	15.2778	10.5566	-	-
2	-	-	-	2	2	2	-	6		-	1		-	-	-	1	1	1			-	1											BI	6D@1631/1I@1632		BI	1I@1537/171D@1537		BI	3D@1661/1I@1660		2	Dwarf	18.0007	57.5574	22.8373	5.20281	-	-
3	-	-	-	2	2	1	-	5		-	0.833333		-	-	-	1	1	0.714286			-	0.904762											BI	(1I@1563+37D@1633)/(3D@1633+5D@1671)		BI	1I@1537/70D@1537		HET	37D@1623/wt		3	Dwarf	22.7845	58.076	22.6147	4.96239	-	-
4	-	-	-	2	2	0	-	4		-	0.666667		-	-	-	0.970792	0.961316	0.125607			-	0.685905											HOM	(1D@1633 + 1I@1670)		HOM	3D@1602		WT			4	Delayed	8.95044	28.8646	20.7233	33.0708	-	-
5	-	-	-	2	2	1	-	5		-	0.833333		-	-	-	1	1	0.75			-	0.916667											BI	(2D@1563 + 1I@1670)/(8D@1562+9D@1660)		HOM	(1I@1537 + 1D@1606)		HET	1I@1553/wt		5	Dwarf	23.0401				-	-
6	-	-	-	2	1	0	-	3		-	0.5		-	-	-	0.977165	0.489445	0			-	0.48887											HOM	2D@1631		HET	(1I@1537 + 1D@1606)/wt		WT			6	Normal	10.9902	23.4121	16.4806	37.8725	-	-
7	2	2	1	-	-	-	5	-		0.833333	-		0.918033	0.981132	0.991	-	-	-			0.963388	-		HET	43D@189/1I@189		BI	1I@189/1D@189		HET	1I@189/wt											7	Normal	-	-	-	-	0.242802	4.32773
8	2	2	2	-	-	-	6	-		1	-		0.992337	0.979412	0.993949	-	-	-			0.988566	-		BI	1D@189/43@189		BI	43@189/1I@189		BI	1I@189/1D@189											8	Normal	-	-	-	-	0.213285	0
9	2	2	2	-	-	-	6	-		1	-		1	0.994505	1	-	-	-			0.998168	-		BI	43D@189/44D@189		BI	4D@189/43D@189		BI	inverted 42D@189/169D@189											9	Normal	-	-	-	-	0.0334878	-
10	2	2	2	-	-	-	6	-		1	-		0.969697	1	0.963855	-	-	-			0.977851	-		HOM	25D@186 + (12I@232 + 1D@232)		HOM	2D@189		BI	43D@189/1D@189											10	Normal	-	-	-	-	0.00513888	0
11	2	2	2	-	-	-	6	-		1	-		1	0.99705	0.996656	-	-	-			0.997902	-		BI	(19I + 3 subst.)@187/2D@191/2D@191		BI	1D@189/2D@189		BI	(inverted 160D@189)/43D@189											11	Normal	-	-	-	-	0.155493	-
12	2	2	2	-	-	-	6	-		1	-		1	1	0.963855	-	-	-			0.987952	-		HOM	25D@186		HOM	(2D@189 + 11D@232)		BI	43D@189 / 11D@189											12	Normal	-	-	-	-	0	0
13	2	1	1	-	-	-	4	-		0.666667	-		1	1	0.960707	-	-	-			0.986902	-		BI	1D@189/1I@189		HET	1I@189/wt		HET	1I@189/wt											13	Normal	-	-	-	-	0.0819762	-
14	2	1	1	-	-	-	4	-		0.666667	-		1	0.8083	0.77208	-	-	-			0.860127	-		HOM	(19I + 3 subst.)@187		HET	I@189/wt		HET	I@189/wt											14	Normal	-	-	-	-	0.524923	-
15	2	1	0	-	-	-	3	-		0.5	-		0.923077	0.955	0.304643	-	-	-			0.727573	-		BI	1D@189/43D@189		HET	1D@189/wt		WT												15	Normal	-	-	-	-	0	-
16	2	0	0	-	-	-	2			0.333333	-		0.937231	0.561905	0.865169	-	-	-			0.788102	-		HOM	inverted 172D@187		WT			WT												16	Normal	-	-	-	-	1.13555	11.777
17	2	1	1	2	2	1	4	5		0.666667	0.833333		1	1	0.906077	1	0.988724	1			0.968692	0.996241		BI	(11I@130 + 23D@170)/1D@189		HET	1I@189/wt		HET	1I@189/wt		BI	1I@1563/19D@1659		HOM	107D@1537		HET	(1I@1553+1D@1660)/wt		17	Normal	18.3155	48.9406	19.1448	12.1564	0.776383	0
18	1	2	1	2	2	2	4	6		0.666667	1		1	1	0.926829	1	1	1			0.97561	1		HET	1I@189/wt		BI	1I@189/1D@189		HET	1I@189/wt		BI	(1I(T)@1562 + 3D(-TCA) @ 1669)/(wt @ 1562 + 1I(A) @ 1669)		HOM	107D @(1553-1659)		BI	(1I(A)@1537/107D @(1537-1643)		18	Delayed	20.6889	54.269	11.345	10.7881	0.652759	5.68238
19	1	1	1	1	0	1	3	2		0.5	0.333333		0.682927	0.808411	0.699725	0.99931	0.920417	0.95082			0.730354	0.956849		HET	1I@189/wt		HET	1I@189/wt		HET	1I@189/wt		HET	1I@1563/wt		HET	1I@1670/wt		HET	1I@1660/wt		19	Normal	20.4586	22.6464	21.1077	37.5121	2.29857	-
20	1	1	2	1	2	1	4	4		0.666667	0.666667		1	1	1	0.997797	1	0.78			1	0.925932		HET	1I@189/wt		HET	11D@180/wt		BI	4D@189/1D@189		HET	(1I@1563+1I@1670)/wt		BI	(1I@1537+2D@1642)/107D@1537		HET	3D@1658/wt		20	Delayed	19.0973	52.2775	21.2689	10.1367	0.243036	-
21	2	2	1	1	1	1	5	3		0.833333	0.5		1	1	0.99768	0.955916	1	0.9955			0.999227	0.983805		BI	1I@189/2D@189		HOM	1@189		HET	1D@189/wt		HET	1D@189/wt		BI	1I@1537/2D@1643		HET	1I@1553/wt		21	Normal	18.3768	48.5331	23.9678	13.0051	0.348871	0
22	1	1	0	2	2	2	2	6		0.333333	1		0.998	0.986486	0.820513	0.998	0.998	0.96			0.935	0.985333		HET	1I@189/wt		HET	1D@189/wt		WT			BI	107D@1563/1I(T)@1669		BI	(1I(T)@1537+TAACCGGTCAAGGCTGCTCAA@1641) /107D@1537		HOM	11D@1652		22	Normal	15.1444	52.7494	21.5749	8.50067	0.26492	-
23	1	2	2	1	2	2	5	5		0.833333	0.833333		0.997	0.997	1	0.98913	1	0.968266			0.998	0.985799		HET	1I@189/wt		BI	1I@189/1D@189		HOM	1I@189		HET	1I@1670/wt		BI	(1I(A)@1537+3D@1644)/(1I@1644+1I(T)@1537)		HOM	1I@1537+2D@1659		23	Dwarf	21.4237	50.7981	12.2456	13.3186	0.141874	-
24	0	1	0	0	0	0	1	0		0.00833333	0.00833333		0.813008	0.626168	0.281	1	0.645	0.436488			0.573392	0.693829		WT			HET	50D@136/wt		WT			WT			WT			WT			24	Normal	13.2647	25.7821	20.938	35.3409	2.27066	-
25	2	1	1	1	1	0	4	2		0.666667	0.333333		1	0.934783	0.88	1	0.9	1			0.938261	0.966667		BI	3D@187/3D@189		HET	1I@189/wt		HET	1I@189/wt		HET	107D@1563/wt		WT	1644/wt		WT			25	Delayed	21.9158	53.9844	13.7548	10.2731	1.12772	-
26	2	0	0	0	2	0	2	2		0.333333	0.333333		0.908397	0.284987	0	0.00964957	1	0.00523311			0.397795	0.338294		HOM	inverted (219D@209 + 2D@434)		somatic	22 % 1D@189		WT			WT			HOM	1I@1537/29D@1622		WT			26	Normal	10.7179	23.7599	12.476	40.251	1.29167	-
27	1	1	0	0	0	0	2	0		0.333333	0.00833333		0.768844	0.623552	0.326889	0.908397	0.54	0.213734			0.573095	0.554044		HET	1I@189/wt		HET	1I@189/wt		WT			WT			WT			WT			27	Normal	11.9785	13.064	17.5869	48.2521	1.57354	-
28	2	2	2	2	2	2	6	6		1	1		0.973684	0.997	1	1	0.994	0.967842			0.990228	0.987281		HOM	1I@189		HOM	1D@189		BI	3D@185/1I@189		BI	(1I@1563+1I@1670)/107D@1536		BI	1I()A)@1537/1I(T)@1537		BI	(1I(A)@1553+1D@1661)/1D@1661		28	Dwarf	19.9851	55.9477	13.6396	9.14226	0.0968526	0
29	2	2	1	0	0	1	5	1		0.833333	0.166667		1	0.992481	0.946809	0.977155	1	0.99114			0.979763	0.989432		HOM	1I@189		HOM	1I@189		HET	1D@189/wt		WT			HET	1I@1643/wt		HET	107D@1553/wt		29	Normal	22.726	49.6173	18.7904	12.2728	0.313222	0
30	1	0	2	0	2	1	3	3		0.5	0.5		0.528302	0.28547	0.942708	0.176157	0.993949	1			0.585493	0.723368		HET	1I@189/wt		WT			HOM	7D@185		WT			HOM	1I@1537		HET	2D@1552/wt		30	Normal	11.4142	16.7546	15.1238	44.3127	2.30498	16.7418
31	2	0	0	0	0	2	2	2		0.333333	0.333333		0.981818	0.529126	0.228	0.705373	0.20614	0.99881			0.579648	0.636774		HOM	1I@189		WT			WT			WT			WT			HET	complex mutation/wt		31	Normal	12.8538	29.3501	20.7133	29.8676	0.91468	-
WT	0	0	0	0	0	0	0	0		0.00833333	0.00833333		0	0	0	0	0	0			0	0		WT			WT			WT			WT			WT			WT			WT	Normal	3.36506	8.72017	11.6827	52.6433	2.38319	47.0456
[truncated: 1 more columns]

## Sheet: TableFig S2.2_C18-1_leaves_T2
Number of mutated alleles of the the three FAD2 loci	Number of T2 plants	% C18:1 in fatty acids of leaves	SE	Significantly different if letters differ (p=0.05)
0	179	6.77898	4.1614	a
1	62	11.7627	4.87294	b
2	48	15.5346	4.80067	c
3	51	15.612	5.07994	c
4	30	18.1704	4.24596	d
5	33	18.3957	3.57326	d
6	25	19.8127	2.5708	d
The number of mutated alleles in the leaves of T2-plants was determined as follows:
Per locus and sgRNA site the allele frequency of the two mutated alleles with the highest frequencies were taken.
If one or both of these alelles had a frequency > 0.4, the locus was counted as mutated in the germline.
The germline mutation counts (0, 1 or 2) for each locus were added up to arrive at the total number of
mutated alleles in the three FAD2 loci.
