# Supplementary material for: Direct and indirect effects of multiplex genome editing of F5H and FAD2 in oil crop camelina
Source: Plant Biotechnol J. 2025 Jan 27;23(5):1399–412. doi: 10.1111/pbi.14593 (PMC12018816; doi:10.1111/pbi.14593)
Supplement: Supplementary file 6 — Data S1. Coding sequences of the target F5H and FAD2 genes: [file PBI-23-1399-s006.fasta]

>F5H-A_Chr10
ATGGAGTCTGCCTTATCACAAACACTAAGCAAAGTATCAGATCCCACGACGGCTTTTCTCATCGTCGTCACTCTTTTCAT
ATTCATCGGTCTCATCATACAACGACGAAGGCCTCCGTTTCCTCCCGGTCCACGAGGTTGGCCCATCATAGGCAATATGT
TTATGATGGACCAACTCACCCACCGTGGTTTAGCCAATCTAGCTAAAAAATACGGCGGCTTGTGCCATCTCCGCATGGGA
TTCCTTCATATGTACGCCGTGTCATCACCGGACGTGGCTCGACAAGTCCTTCAAGTCCAGGATAGCGTATTCTCGAACCG
GCCTGCAACTATAGCTATAAGCTATTTGACTTACGACCGAGCGGACATGGCTTTTGCTCACTACGGACCGTTTTGGAGAC
AGATGAGAAAAGTGTGTGTCATGAAGGTGTTTAGCCGTAAACGAGCTGAGTCATGGGCTTCCGTTCGAGATGAAGTGGAC
AAAATGGTCCGGTCGGTCTCTTGTAACGTTGGTAAGCTAGCTCGCATATTTACTCTTGTTACGTGCGGTCATGTATATAT
ATATATATAACGTAAAAAACTCAATTTGTTTTTGTTTGTTATGTATTTTAACATCTAGCCAAAAAAAAATTGTAGGTAAT
TCAATAAACGTCGGGGAGCAAATTTTCGCGCTGACCCGCAATATAACTTACCGGGCAGCGTTCGGGTCAGCTTGCGAAAA
TGGACAAGACGAGTTCATAAGAATCTTGCAAGAATTCTCTAAGCTTTTTGGAGCCTTCAACGTAGCAGATTTCATACCTT
ATTTCGGGTGGATTGATCCGCAAGGGATAAACAAGAGGCTGGTGAAGGCCCGTAACGACCTAGACGGATTTATTGACGAT
ATTATCGATGAACATATGAAAAAGAAAGAGAATCAAAACACTGTGGATGATGGAGATGTTGTTGATACCGATATGGTTGA
TGATCTTCTTGCCTTCTACAGCGAAGAGGCCAAATTAGTGAGCGAGGCAACGGATCTTCAGAATTCCATCAAACTTACCC
GTGACAATATCAAAGCAATTATCATGGTAATTATATTTCAAAACGCACTTACAATCATGATTCTTAATGTGTTACGTAAT
AATAATACTTATCCATTAACCAGTTATTTTCTTTAAAGTACCTTTTTCTATATTAGGAAAGCAATTTTGCTAATTTACAA
GTAGACAAAAAAATGAGAAATCAGTGAAGAGGCAAAAATTGAAGAGAGAGAAATAAATATAAGGGAATATAGTTACAAAA
TATTTAAATTGATTTTATTTGATTTGATTTTAATAGGACGTTATGTTTGGAGGAACGGAAACGGTAGCGTCGGCGATAGA
GTGGGCCTTAACGGAGTTATTACGGAGCCCGGAGGATCTGAAACGGGTCCAACAAGAACTCGCGGAAGTTGTCGGACTTG
ACCGGCGAGTTGAAGAAACAGACATCGAAAAGTTGACTTTTCTCAAGTGCACACTCAAAGAAACCCTAAGGATGCACCCA
CCGATCCCACTCCTCCTCCACGAAACCGCGGAGGACACTAGTATCGACGGTTTCTTCGTTCCCAAGAAATCTCGTGTGAT
GATCAACGCGTTTGCGATTGGACGCGACCCGAAATCTTGGGTTGATCCGGAGACGTTTAGACCGTCGCGGTTTTTGGAAG
CGGGCGTACCGGATTTCAAGGGGAGTAATTTCGAGTTTATACCGTTCGGGTCGGGTCGTAGATCGTGCCCGGGTATGCAA
CTAGGGTTATACGCGCTTGAGTTAGCCGTGGCTCATATATTACATTGCTTCACGTGGAAATTACCTGATGGGATGAAACC
AAGTGAGCTTGACATGAATGATGTGTTCGGTCTCACTGCTCCTAAAGCCACGCGTCTTTTCGCTGTGCCGACCACGCGCC
TTATATGTGCTCTTTAA
>CsF5H-B_Chr11
ATGGAGTCTTCCTTATCACAAACACTAAGCAAAATATCAGATCCCACGACGGCTCTTCTCATCGTCGTCACTCTTTTCAT
TTTCATCGGCCTCATCACACAACGACGAAGGCCTCCGTATCCTCCCGGTCCACGAGGTTGGCCCATCATAGGCAATATGT
TTATGATGGACCAACTCACTCACCGTGGTTTAGCCAATCTAGCTAAAAAATACGGCGGCTTGTGCCATCTCCGCATGGGA
TTCCTTCATATGTACGCCGTGTCATCACCGGACGTGGCTCGACAAGTCCTTCAAGTCCAGGATAGCGTATTCTCGAACCG
GCCTGCAACTATAGCTATAAGCTATTTGACTTACGACCGAGCGGACATGGCTTTCGCTCACTACGGACCGTTTTGGAGAC
AGATGAGAAAAGTGTGTGTCATGAAGGTGTTTAGCCGCAAACGAGCTGAGTCATGGGCTTCCGTCCGAGATGAAGTGGAC
AAAATGGTCCGGTCGGTCTCTTGCAACGTTGGTAAGCTAGCTCGCATATTCACTCTTGTTATGTGCGGGCACGTATATAT
ATAAAGTAAAAAACTTAATTTGTTTTTGTTTGATATGTATTTTAACATCTAGCCAAAAAATATTGTAGGTAATTCAATAA
ACGTCGGGGAGCAAATTTTCGCGCTGACCCGCAATATAACTTACCGGGCAGCGTTCGGGTCAGCTTGCGAAAATGGACAA
GACGAGTTCATAAGAATCTTGCAAGAATTCTCTAAGCTTTTTGGAGCCTTCAACGTAGCAGATTTCATACCTTATTTCGG
GTGGATTGATCCGCAAGGGATAAACAAGAGGCTGGTGAAGGCCCGTAACGACCTAGACGGATTTATTGACGATATTATCG
ATGAACATATGAAAAAGAAAGAGAATCAAAACACTGTGGATGATGGAGATGTTGTTGATAGCGATATGGTTGATGATCTT
CTTGCCTTCTACAGCGAAGAGGCCAAATTAGTGAGTGAGGCAACAGATCTTCAGAATTCCATCAAACTTACACGTGACAA
TATCAAAGCTATTATCATGGTAATTATATTTCAAAACGCACTACTTACAATCATGATTCTTAATGGGTTACGTAATAATA
ATACTTATCCATTAACCGGTTATTTTCTTTTAATTATCTTTTTCTATATTAGGAAGGCAATTTTTCTAATTTACAAGTAG
ACAAAAAAATGAGAATAAATTAATATAAATATAAGGGAATATAGTTACAAAAGATTTGAATTCTAATGTGAATTGATTTT
ATTTGATTTGATTTTAATAGGACGTTATGTTTGGAGGAACGGAAACTGTAGCGTCGGCGATAGAGTGGGCCTTAACGGAG
TTATTACGGAGTCCGGAGGATCTGAAACGGGTCCAACAAGAACTCGCGGAGGTAGTCGGACTTGACCGGCGAGTTGAAGA
AACAGACATCGAGAAGTTGACTTTTCTCAAGTGCACACTCAAAGAAACCCTAAGGATGCACCCACCGATCCCACTCCTCC
TCCACGAAACCGCGGAGGACACTAGTATCGACGGTTTCTTCGTTCCCAAGAAATCTCGTGTGATGATCAACGCGTTTGCG
ATTGGACGTGACCCGAAATCTTGGGTTGATCCGGAGACGTTTAGACCGTCGCGGTTTTTGGAAGCGGGCGTACCGGATTT
CAAGGGGAGTAATTTCGAGTTTATACCGTTCGGGTCGGGTCGTAGATCGTGCCCGGGTATGCAACTAGGGTTATACGCGC
TTGAGTTAGCCGTGGCTCATATATTACATTGCTTCACCTGGAAATTACCTGATGGGATGAAACCAAGTGAGCTTGACATG
AATGATGTGTTCGGTCTCACGGCTCCTAAAGCCACGCGTCTTTTCGCTGTGCCGACCACGCGCCTTATATGTGCTCTTTA
A
>CsF5H-C_Chr12
ATGGAGTCTTCCTTATCACAAACACTAAGCAAAGTATCAGATCCCACGACGGCTCTTCTCATCGTCGTCACTCTTTTCAT
ATTCATCGGCCTCATCACACGACGACGAAGGCCTCCGTATCCTCCCGGTCCACGGGGTTGGCCCATCATAGGCAATATGT
TTATGATGGACCAACTCACTCACCGTGGTTTAGCCAATCTAGCTAAAAAATACGGCGGCTTGTGCCATCTCCGCATGGGA
TTCCTTCATATGTACGCCGTGTCATCACCGGACGTGGCTCGACAAGTCCTTCAAGTACAGGATAGCGTATTCTCGAACCG
GCCTGCAACTATAGCTATAAGCTATTTGACTTACGACCGAGCGGACATGGCTTTCGCTCACTACGGACCGTTTTGGAGAC
AGATGAGAAAAGTGTGTGTCATGAAGGTGTTTAGCCGCAAACGAGCTGAGTCATGGGCTTCAGTTCGAGATGAAGTGGAC
AAAATGGTCCGGTCGGTCTCTTGTAACGTTGGTAAGCTAGCTCGCATATTAACTCTTGTTATGTGCGGTCATGTATATAA
AGTAAAAACTCAATTTGTTTTTGTTTGTTATGTATTTTAACATCGAACCAAAAAAATTGTAGGTAACTCTATAAACGTCG
GGGAGCAAATTTTCGCGCTGACCCGCAATATAACTTACCGGGCAGCGTTCGGTTCAGCTTGCGAAAAAGGACAAGACGAG
TTCATAAGAATCTTGCAAGAATTCTCTAAGCTTTTTGGAGCCTTCAACGTAGCAGATTTCATACCTTATTTCGGGTGGAT
TGATCCGCAAGGGATAAACAAGAGGCTGGTGAAGGCCCGTAACGACCTAGACGGATTTATTGACGATATTATCGATGAAC
ATATGAAAAAGAAAGAGAATCAAAACACTGTGGATGATGGAGATGTTGTTGATACCGATATGGTCGATGATCTTCTTGCC
TTCTACAGCGAAGAGGCCAAATTAGTGAGTGAGGCAACGGATCTTCAGAATTCCATCAAACTTACCCGTGACAATATCAA
AGCTATTATCATGGTAATTATATTTCAAAACGCATTACTTACCATCATGATTCTTAATGCGTTACGTAATACTAATACTT
ATCCATTAACCCGTTATTTTCTTTGAAGTACCTTTTTCTATATTGGGAAGGCAATTTTTCTGTTTTACAAGTAGACAAAA
AAATGACAAATCAGTGAAGAGGCAAAAAGTTATAAAATATTTGAATTCTAATGTGAATTGATTTTATTTGATTTGATTTT
AATAGGACGTTATGTTTGGAGGAACGGAAACGGTAGCGTCGGCGATAGAGTGGGCCTTAACGGAGTTATTACGGAGCCCG
GAGGATCTGAAACGTGTCCAACAAGAACTCGCGGAAGTAGTCGGACTTGACCGGCGAGTTGAAGAAACAGACATCGAAAA
GTTGACTTATCTCAAGTGCACACTCAAAGAAACCCTAAGGATGCACCCACCGATCCCACTCCTCCTCCACGAAACGGCAG
AGGACACTAGTATCGACGGTTTCTTCGTACCCAAGAAATCTCGTGTGATGATCAACGCGTTTGCGATTGGACGCGACCCG
ACATCTTGGGTTGATCCGGAAACGTTTAGACCGTCGANTTATTTGATTTGATTTTAATAGGACGTTATGTTTGGAGGAAC
GGAAACGGTAGCGTCGGCGATAGAGTGGGCCTTAACGGAGTTATTACGGAGCCCGGAGGATCTGAAACGGGTCCAACAAG
AACTCGCGGAAGTTGTCGGACTTGACCGGCGAGTTGAAGAAACAGACATCGAAAAGTTGACTTTTCTCAAGTGCACACTC
AAAGAAACCCTAAGGATGCACCCACCGATCCCACTCCTCCTCCACGAAACCGCGGAGGACACTAGTATCGACGGTTTCTT
CGTTCCCAAGAAATCTCGTGTGATGATCAACGCGTTTGCGATTGGACGCGACCCGAAATCTTGGGTTGATCCGGAGACGT
TTAGACCGTCGCGGTTTTTGGAAGCGGGCGTACCGGATTTCAAGGGGAGTAATTTCGAGTTTATACCGTTCGGGTCGGGT
CGTAGATCGTGCCCGGGTATGCAACTAGGGTTATACGCGCTTGAGTTAGCCGTGGCTCATATATTACATTGCTTCACGTG
GAAATTACCTGATGGGATGAAACCTAGTGAGCTTGACATGAATGATGTGTTCGGTCTCACGGCTCCTAAAGCCACGCGTC
TTTTCGCTGTGCCGACCACGCGCCTTATATGTGCTCTTTAA
>FAD2-1_FAD2-C
GAGAGAGAGAAGGAGCCACCACACATACACCAATTCCTTAAAACAAAAAAGAGAGAGAGAGAGAGAGAGGTTCTTATCTG
CGGAGGACCTTCTTCCTCGTAGGGGGTTTCTTCTTCTTCATCGTTATTAACGAACCATCGTTAAGTCAAATCTCCCCCCC
CCCCTACGTCAGCTCCAGGTCCGTCCTTCTCATTTCCGATTTCGATTCTTTAACGTATCGTCTGGTCTGTTCTGTGTTTT
TATTTTTTTCTTTCTTTCTCCCGCACTATCTCATTTTCGATTTTTTTTTAATAAAAAAAAAACCGATTTCGTGATATAGA
TCTGGCTTATATGTCTTGCATTCAACCTTAGATCTGGTCTCGATGCTCTGTTTTGTTTTTTTTTTTTTGTTGAGAAATCT
GATGTTGTTACAATGAGTTCTTATTCATATAATGATTACTAGTGCCTTGGGTCATCCATGATAACGATATGTTATACTAT
GATTTTTATTTTATTTTTCTTTTGTCAAAAATGAAGTGCTGCTTTGACCCATTCTCTTTAGATATTTTTATTTTTTTATT
TTTGTTGGGTTGGTAGAATAGTGAGAATCACCATAAAATTCTCTTATCAGTTTCACGTCCTGGCTTTTTTTCTTGTTTTT
GTTTTTTTTTAAAGATCTGTAATATATTCAGTTTTCCCTATTTTTGTTTTTGTAAAATTTGCTTTGAATTGCCGTGTTGA
ATCTCTCTTATGGATTTGACCTATGCCTACCGAGGTCTTATGGATTGATGATATGACTTTTTAAATAAAGTTGGAATTAG
GGTAATTCAGGATCAGATGCGTAGTAGATTCAGATGCAAATAATGAGTTGCATGACTTGAAAATATTATAGATCCGTAAA
GACATATTTAAATATCTGACATATGATGTCGGCAAATTTCGGTGGTTTATACATCACTCAAAACTTAAAACTGTTTCTTT
TGGACTTGTTTGGCAACTTGGTGGTATTCAAGAGGATTTGTGATTTTGATTGATCCATTTACTTTCTCTATTGTTTTTTC
TTTTGGGGTCTACTTGTTGGTATTCATAAGAGAACTTTGTGATCTTGATTAAATTTAATTACAAGAAACTGATGATGATA
TCCACAATAAAGAGATTGTGACCTGTCGTATTGAATATCTTATTAGTGGTAGTAGTCGTGTTCTCAACGTCAATGGGTTT
CTTTCTTTGGTTTCTTACTTTACGCCGCTTCTCTGCTCTTTTTATTCCTTTTGGTCCACGCACTTTCCTTTTGTGGCAAT
CCCTTTCACAACCTAATCTTCAATTTGGATCATTTCTCTGAATAATAATAACAACTAGTTTGTTGATTTGATCACTATCA
CTCGTTTTCTAGTCCATGCAAAATTTGTCAATTCCTTTATTCCTTTGATTTTTTTGCAGAAACATGGGTGCAGGTGGAAG
AATGCCGGTTCCTTCTTCTTCTTCCAAGAAATCAGAAACCGATGCCATAAAGCGTGTGCCTTGCGAGAAACCGCCGTTCA
CACTGGGAGAATTGAAGAAAGCGATCCCACCGCAGTGTTTCAAACGCTCTATCCCTCGCTCTTTCTCCTACCTTATCACT
GACATCATTGTTGCCTCCTGCTTCTACTACGTCGCCACCAATTACTTCTCTCTCCTCCCTCAGCCTCTCTCTTACTTGGC
TTGGCCCCTCTATTGGGCTTGTCAAGGCTGTGTCCTAACCGGTGTCTGGGTCATAGCCCACGAATGCGGTCACCACGCAT
TCAGCGACTACCAATGGCTTGATGACACAGTTGGTCTTATCTTCCATTCCTTCCTTCTCGTCCCTTACTTCTCCTGGAAG
TACAGTCATCGCCGTCACCATTCCAACACAGGATCTCTCGAAAGAGATGAAGTATTTGTCCCAAAGCAGAAGTCCGCTAT
CAAGTGGTATGGCAAATACCTCAACAACCCTGCTGGACGCATCATGATGTTAACCGTCCAGTTTGTCCTCGGGTGGCCCT
TGTACTTGGCCTTTAACGTCTCGGGCAGACCATACGATGGGTTCGCTTGCCATTTCTTCCCCAACGCTCCCATCTACAAC
GACCGTGAACGCCTCCAGATATATCTCTCTGATGCCGGTATTCTAGCAGTCTGTTTTGGGCTTTACCGTTACGCCGCTGC
ACAAGGATTGGCCTCGATGATCTGCCTCTACGGAGTACCACTTCTGATAGTAAACGCGTTCCTCGTCTTGATCACTTACT
TGCAGCACACTCATCCTGCGTTGCCTCACTACGATTCATCCGAGTGGGATTGGCTTAGGGGAGCTTTGGCTACCGTAGAC
AGAGACTATGGAATCTTGAACAAGGTGTTCCACAACATCACGGACACACATGTGGCTCATCATCTGTTTTCGACAATGCC
GCATTATAATGCGATGGAAGCTACAAAGGCGATAAAGCCAATACTCGGTGACTATTACCAGTTCGACGGAACACCATGGT
ATGTGGCCATGTATAGGGAGGCAAAGGAGTGTATCTATGTAGAACCGGACAGGGAAGGTGACAAGAAAGGTGTGTACTGG
TACAACAATAAGTTATGAGGATGATGATGGTGAAAGAACACTGAAGAAATTGTCGAACTTTCTCTAGTCTGGTTCTCTTT
TGTTTAAGAAGTTATGTTTTGTTTCAATAATTTCAATGTCCATTTTGTTGTGTTATGACATTTTGGCAAATTATGTGATG
TGGGAAGTTAGTGTTTAAATGTTTTGTGTCTAAAAAAAAAAAAAAAAA
>FAD2-2_FAD2-A
GAGAGAGAGGTTCTTATCTGCGGAGGAGCTTCTTCCTCGTAGGGGGTTTCTTCTTCTTCATCGTTTTTAACGAACCATCG
TTAAGTCAAATCTCCCCCCCCCCCCTACGTCAGCTCCAGGTCCGTCCTTCTCATTTCCGATTTCGATTCATTTACGTCTC
GTCTGGTCTGTTCTGTGTTTTTTTTTTCTTTTTCTTTCTCCCGCACTATCTCATTTCCGATGTTTTTTTAAATAAAAACC
GATTTCATTATATAGATCTGGCTTATATGTCTTGCATTCAACCTTAGATCTGGTCTCGATGCTCTGTTTTTTTCTTTAGT
TGAGAAATCTGATGTTGTTACAATGAGTTCTTATTCATATAATGATTACTAGTGCCTTGGGTCATCCATGAAAACGATAT
GTTAATGCTATGATTTTTTTTATTTGGTTTCTTTGTCAAAAATGAAGTGCTGCTTTGACCCATTCTTCTTTAGATATTTT
TATTTTATTTTTGTTGGGTTGGTAGAATAGTGAGAATCACCATAAAATTCTCTTATCAGTTTCACGTCCCTGGTTTTTTT
TATTTTTTATTTATTTAAAGATCTGTAATATATTCAGTTTTCCCTAATTTTGTTTGTGTAAAATTTGCTTTGAATTGCCG
TGTTGAATCTCTTATGGATTTGACCTATGCCTACCGGGTCTTAAGATTGATGATAAAACTTTTTAAATAGACAAAAAAAA
AAGTTTCACTGATTGATTCTCATAAACTTTACAATGAAGTTGGAATTAGGGTAATTCAGGATCAGATGCGTAGTAGATTC
AGATGCAAAATAATGAGTTGCATGACTTGTTAATATTATAGATCCATAAAGACATATTTAAATATCTGACATATGATGTC
GGCAAAATTCGGTGGTATATAGTATACATCACTTAGAAACTGTTTCCTTTGGACTTGTTTGCCAACTTGGTTGTATTCAG
GAGGATTTGTGATTTTGATTGATCCATTTACTTTCTCTATTGTTTTTTCTTTTTCTTTTGGGGTCTACTTGGTGGTATTC
ATAAGAGAACTTTTGTTTTTGATTGAATTTAATTACAAGAAACTGATGATGATAACCACAATAAAGAGATTGTGACCTGT
CGTATTGAAATCTTATTAGTAGTAGCAGTCGTGTTCTCAACGTCAATGGGTTTCCTTTCTTTGGTTTCTTACTTTACGCC
GCTTCTCTGCTCTTTTTGTTCGTTTTGGTCCACGCACTTTCCTTTTTTGTGGCAATCCCTTTCACAACCTCATCTCTGAA
TAATAATAATTATTACTAGTTTGTTGATTTGATCATTACCACCTCGTTTTCTAGTGCATGCAAAATTTGTCAATTAGTGT
GATAAACAAACAATTCCTTTCTTGGGTTTCAGCTTTTTGATTTTTCTTTGCTCTATGTTTCTTTTGCAGAATCATGGGTG
CAGGTGGAAGAATGCCAGTTCCTTCTTCTTCTTCCAAGAAATCTGAAACCGATGCCATAAAGCGTGTGCCCTGCGAGAAA
CCACCGTTCACGCTGGGAGATCTGAAGAAAGCAATCCCACCGCAGTGTTTCAAACGCTCTATCCCTCGCTCTTTCTCCTA
CCTTATCACTGACATCATTATTGCCTCCTGCTTCTACTACGTCGCCACCAATTACTTTTCTCTCCTCCCTCAGCCTCTCT
CTTACTTGGCTTGGCCCCTCTATTGGGCTTGTCAAGGCTGTGTCCTAACCGGTGTCTGGGTCATAGCCCACGAATGCGGT
CACCACGCATTCAGCGACTACCAGTGGCTCGATGACACAGTCGGTCTTATCTTCCATTCCTTCCTTCTCGTCCCTTACTT
CTCCTGGAAGTACAGTCATCGCCGTCACCATTCCAACACAGGATCCCTCGAAAGAGATGAAGTATTTGTCCCAAAGCAGA
AGTCCGCTATCAAGTGGTATGGCAAATACCTCAACAACCCTGCTGGACGCATCATGATGTTGACCGTCCAGTTTGTCCTC
GGGTGGCCCTTGTACTTGGCCTTTAACGTCTCCGGCAGACCATACGACGGGTTCGCTTGCCATTTCTTCCCCAACGCTCC
CATCTACAACGACCGTGAACGCCTCCAGATATATCTCTCTGATGCCGGTATTCTAGCAGTCTGTTTTGGGCTTTACCGTT
ACGCCGCTGCACAAGGATTGGCCTCGATGATCTGCCTCTACGGAGTACCACTTCTGATAGTGAACGCGTTCCTCGTCTTG
ATCACTTACTTGCAGCACACTCATCCTGCGTTGCCTCACTACGATTCATCCGAGTGGGATTGGCTTAGGGGAGCTTTGGC
TACCGTAGACAGAGACTATGGAATCTTGAATAAGGTGTTCCACAACATCACGGACACACATGTGGCTCATCATCTGTTCT
CGACAATGCCGCATTATAATGCGATGGAAGCTACAAAGGCGATAAAGCCAATACTCGGTGACTATTACCAGTTCGACGGA
ACACCATGGTATGTGGCCATGTATAGGGAGGCAAAGGAGTGTATCTATGTAGAACCGGACAGGGAAGGTGACAAGAAAGG
TGTGTACTGGTACAACAATAAGTTATGA
>FAD2-3_FAD2_B
GAGAGAGAGGTTCTTATCTGCGGAGGAGCTTCTTCCTCGTAGGGGGTTTCTTCTTCTTCATCGTTATTAACGAACCATCG
TTGAGTCAAATCTCCCAACCCCCTACGTCAGCTCCAGGTCCGTCCCTTCTCATTTCATATTCCGATTCATTTACGTCTCG
TCTGATCTGTTCTTTGTTTTTATTTTTTTTTTCTTTCTCCCGCACTATCTCATTTTCGATTCTTTTTTTTTTTAGAACCG
ATTTGATGATATAGATCTGGCTTATATGTCTTGCATTCAACCTTAGATCTGGTCTCGATGCTCTGTTTTTTCTTTAGTTG
AGAAATCTGATGTTGTTGTTACAATGAGTTCTTATTCATAATAATGATTACTAGTGCCTTGGGTCATCCATGAAAACGAT
ATGTTGTTATACTATGATTTTTTATTTGTCAAAAATGAAGTGCTGCTTTGACCCATTCTCTTTAGATATTTTTTTTATTA
TTTTTGTTGGGTTGGTAGAATAGTGAGAATCACCATAAAATTCTCTTATCAGTTTCACGTCCTGTTTTTTTTTCAAAAAG
ATCCGTAATATATTCAGTTTTTTTTTATTTGTGTGTAAAATTTGCTTTGTATTGCCGTGTTGAATCTCTTATGGATTTGA
CCTATGCCTACCGGGTCTTATGGATTGATGATATAACTTTTTAAACAGACAAAATAAGTTTCACTGAATGATTCTCATAA
ACTATACAATAAAGTTGGAATTAGGGTAATTCAGGATCAGATGCGTAGATTCAGATGCAAATAATGAGTTGCATGACATT
TTATTATTATAGATCCGTAACCGTAAAGACATATTATGTTCTGTTTTAAATATCTGATATATGATGTCGGCAAATTTCGG
TGGTTTATACATCACTTAAAAACTGTTTCCTTTGGACTTGTTTGCCAACTTGGTGCTATTCAGGAGGATTTCTGATTTTG
ATTGATCCATTTACTTTCTCTATTGTTTTTTTTTCTGGGGGTCTACTTGTTGGTATTCATAAAAGAATTTTTGATCTTGA
TTGAATTTAATTACAAGAAACTGCTGATGATAACCACAATAAAGAGATTGTGACCTGTCGTATTGAAATCTTATTAGTAG
TAGTAGTCGTGTTCTCAACGTCAATGGGTTTTTCTTTCTTTGGTTTCTTACTTTACGCCGCTTCTCTGCTCTTTTTATTC
CTTTTGGTCCACGCTCTCTCCTTTTGTGGCAATCCCTCTCACAACCTCATCTCTGAATAACAATAATAATTACTAGTTTG
TTGATTTCATCATTACCACTCGTTTTCTAGTGCATGCAAAATTTGTCAATTAGTGATTAACAAAAGATTCTTTTCTTGAG
TTTCAGCTTTTTGATTTTTCTTTGCTCTATGTTTCTTTTGCAGAAACATGGGTGCAGGTGGAAGAATGCCAGTTCCTTCT
TCTTCTTCCAAGAAATCTGAAACCGATGCCATAAAGCGTGTGCCCTGCGAGAAACCGCCGTTCACGCTTGGAGAACTGAA
GAAAGCAATCCCCCCGCAGTGTTTCAAACGCTCTATCCCTCGCTCTTTCTCCTACCTTATCACTGACATCATTGTTGCCT
CCTGCTTCTACTACGTCGCCACCAATTACTTCTCTCTCCTCCCTCAGCCTCTCTCTTACTTGGCTTGGCCTCTCTACTGG
GCCTGTCAAGGCTGTGTCCTAACCGGTGTCTGGGTCATAGCTCACGAATGCGGTCACCACGCATTCAGCGACTACCAATG
GCTTGATGACACAGTTGGTCTTATCTTCCATTCCTTCCTTCTCGTCCCTTACTTCTCCTGGAAGTACAGTCATCGTCGTC
ACCATTCCAACACAGGATCTCTCGAAAGAGATGAAGTATTTGTCCCAAAGCAGAAATCAGCTATCAAGTGGTATGGCAAA
TACCTCAACAACCCTCCTGGACGCATCATGATGTTAACCGTCCAGTTTGTCCTCGGGTGGCCCTTGTACTTGGCCTTTAA
CGTCTCGGGCAGACCGTACGACGGGTTCGCTTGCCATTTCTTCCCCAACGCTCCCATCTACAACGACCGCGAACGCCTCC
AGATATATCTCTCTGATGCCGGTATCCTAGCAGTCTGTTTTGGGCTTTACCGTTACGTTGCTGCACAAGGAATGGCCTCG
ATGATCTGCCTCTACGGAGTACCGCTTCTGATAGTGAACGCGTTCCTCGTCTTGATCACTTACTTGCAGCACACTCATCC
TGCGTTGCCTCACTACGATTCATCCGAGTGGGATTGGCTTAGGGGAGCTTTGGCTACCGTTGACAGAGACTATGGAATCT
TGAACAAGGTGTTCCACAACATCACGGACACACATGTGGCTCATCATCTGTTCTCGACAATGCCACATTATAATGCGATG
GAAGCTACAAAGGCGATAAAGCCAATACTCGGTGACTACTACCAGTTCGACGGAACACCGTGGTATGTGGCGATGTATAG
GGAGGCAAAGGAGTGTATCTATGTAGAACCGGACAGAGAAGGTGACAAGAAAGGTGTGTACTGGTACAACAATAAGTTAT
GAGGATGATGATGGTGAAAGAACACTGAAGAAATTGTCGAACTTTCTCTAGTCTGGTTCTCTTTTGTTTAAGAAGTTATG
TTTTGTTTCAATAATTTCAATGTCCATTTTGTTGTGTTATGACATTTTGGCAAATTATGTGATGTGGGAAGTTAGTGTTT
AAATGTTTTGTGTCTAAAAAAAAAAAAAAAAAAAA
